# Supplementary material for: Whole-genome resequencing of honeybee drones to detect genomic selection in a population managed for royal jelly
Source: Sci Rep. 2016 Jun 3;6:27168. doi: 10.1038/srep27168 (PMC4891733; doi:10.1038/srep27168)
Supplement: Supplementary Tables [file srep27168-s2.xls]

## Sheet: ST1
ST1 | Sumary of mapping and variant detection statistics
ID	TOTAL_READS	MAPPED_IN_PAIR	MAPPED_IN_SINGLETONS	DUPLICATION	HQ_ALIGNED	INS_MEAN	INS_SD	DEPTH_COV	CALLABLE1	NO_COV	LOW_COV	MQ_POOR	SNPS_GATK	SNPS_PILEUP	SNPS_PLATYPUS	BAYSIC_GATK	BAYSIC_PILEUP	BAYSIC_PLATYPUS	BAYSIC_FINAL	Sample	F_MISS2
H1	45514544	0.971	0.006	0.03	0.935	347.313	92.65	18.37	0.834	0.02	0.017	0.044	1298543	1193031	731766	0.912	0.954	0.994	1186914	BR20	-
H2	38060044	0.975	0.007	0.031	0.923	375.514	98.185	15.4	0.833	0.022	0.019	0.041	1307062	1206538	724687	0.913	0.954	0.994	1197235	BR45	-
RJ1	15822998	0.98	0.006	0.019	0.947	344.977	85.95	6.52	0.618	0.125	0.152	0.02	900001	784024	458531	0.877	0.967	0.994	791158	FL11	0.0457919
RJ2	18690466	0.976	0.007	0.02	0.947	378.173	96.806	7.68	0.769	0.042	0.078	0.027	992098	872788	524240	0.884	0.968	0.994	879096	FL12	0.0118021
RJ3	17923238	0.969	0.008	0.023	0.943	389.174	98.464	7.3	0.692	0.093	0.107	0.023	908393	832757	485775	0.903	0.95	0.994	822306	FL13	0.0296052
RJ4	12302436	0.975	0.006	0.019	0.954	383.511	91.951	5.05	0.599	0.12	0.181	0.015	841420	769385	426662	0.89	0.938	0.994	750555	FL15	0.0414151
RJ5	19350748	0.976	0.007	0.017	0.945	358.012	88.468	7.98	0.772	0.038	0.078	0.027	996567	910705	534411	0.904	0.955	0.994	903240	FL1	0.0119004
RJ6	11995220	0.969	0.009	0.019	0.94	395.821	100.718	4.9	0.65	0.082	0.166	0.017	891938	790826	446656	0.882	0.957	0.994	788129	FL2	0.0310853
RJ7	14315842	0.971	0.009	0.013	0.957	397.075	100.989	5.9	0.572	0.136	0.19	0.017	815880	741418	411497	0.888	0.943	0.993	727502	FL3	0.0566593
RJ8	14087470	0.979	0.006	0.015	0.945	411.952	115.254	5.82	0.666	0.087	0.142	0.02	891653	807440	461420	0.893	0.951	0.994	798639	FL7	0.0254532
RJ9	21559435	0.975	0.007	0.034	0.927	368.283	92.055	8.74	0.797	0.032	0.057	0.03	997702	894374	535420	0.896	0.964	0.994	895550	FL8	0.0105306
RJ10	10081756	0.967	0.011	0.035	0.932	418.429	193.523	4.04	0.572	0.087	0.241	0.015	842455	753532	399524	0.876	0.943	0.995	739886	FL9	0.0378759
RJ11	13106712	0.891	0.008	0.017	0.939	375.525	90.952	4.94	0.673	0.049	0.176	0.018	915897	792553	446510	0.87	0.966	0.995	798011	NM1	0.0227139
RJ12	32991425	0.974	0.007	0.032	0.933	430.516	105.154	13.36	0.751	0.055	0.076	0.033	925565	856807	507713	0.907	0.949	0.991	844935	NM21	0.0129501
RJ13	8425076	0.978	0.006	0.011	0.947	428.612	104.449	3.49	0.5	0.151	0.254	0.011	813647	693774	367532	0.858	0.965	0.996	699228	NM25	0.063125
RJ14	18346472	0.974	0.006	0.012	0.952	402.64	95.472	7.57	0.662	0.1	0.131	0.023	929084	815917	483046	0.882	0.965	0.994	821214	NM26	0.0315291
RJ15	15327342	0.975	0.007	0.037	0.923	387.909	91.501	6.18	0.715	0.057	0.121	0.022	975244	852660	498316	0.881	0.97	0.995	860905	NM28	0.0173068
RJ16	13438422	0.975	0.006	0.026	0.937	382.975	90.931	5.48	0.694	0.058	0.144	0.019	959247	819918	483394	0.866	0.972	0.995	832405	NM29	0.0197651
RJ17	14500698	0.96	0.009	0.03	0.942	405.163	103.08	5.8	0.652	0.093	0.152	0.019	902930	813579	465064	0.892	0.953	0.994	806950	NM2	0.0282478
RJ18	17485788	0.975	0.006	0.026	0.94	380.866	87.81	7.13	0.689	0.09	0.114	0.023	942480	818382	491323	0.875	0.968	0.994	826410	NM3	0.0245384
RJ19	20226541	0.977	0.006	0.025	0.939	389.696	90.513	8.27	0.736	0.061	0.092	0.027	989764	868370	526074	0.882	0.966	0.994	874496	NM4	0.0159396
RJ20	19285024	0.975	0.007	0.027	0.936	386.895	97.023	7.86	0.69	0.104	0.097	0.025	941728	850006	501605	0.898	0.959	0.994	847428	NM5	0.0368601
RJ21	17121970	0.96	0.007	0.016	0.94	376.538	93.738	6.94	0.774	0.033	0.083	0.026	1167880	1029062	607522	0.887	0.97	0.995	1037926	NM6	0.0134493
RJ22	15367078	0.962	0.007	0.028	0.932	393.661	93.263	6.18	0.697	0.064	0.133	0.021	957540	844367	488744	0.883	0.965	0.994	847773	NM7	0.019361
RJ23	12570994	0.972	0.007	0.012	0.948	437.838	108.212	5.18	0.628	0.109	0.161	0.017	923806	798969	458530	0.872	0.969	0.995	806995	NM8	0.0346218
RJ24	10367178	0.973	0.007	0.015	0.946	437.635	108.052	4.26	0.552	0.146	0.205	0.013	844129	717218	401846	0.86	0.97	0.995	727134	NM9	0.0568368
RJ25	11993596	0.968	0.009	0.02	0.94	473.508	122.128	4.87	0.52	0.198	0.182	0.015	881317	762407	427947	0.869	0.965	0.994	767716	PM1	0.0995445
RJ26	12291973	0.97	0.011	0.023	0.934	482.728	124.987	5	0.583	0.144	0.173	0.016	995494	888935	489300	0.884	0.954	0.994	882260	XC1	0.0539372
RJ27	9654599	0.975	0.008	0.018	0.94	440.162	111.01	3.96	0.507	0.177	0.22	0.012	935519	810404	434107	0.866	0.961	0.995	811737	XC3	0.0796918
RJ28	20010628	0.976	0.008	0.022	0.941	466.212	118.092	8.16	0.565	0.152	0.177	0.021	953133	848409	481792	0.885	0.956	0.994	845695	XC4	0.0747214
RJ29	18715518	0.972	0.009	0.02	0.937	382.816	104.312	7.67	0.766	0.04	0.083	0.026	986219	857968	520685	0.877	0.969	0.995	866462	XC5	0.0133046
RJ30	23409863	0.977	0.006	0.039	0.928	340.524	83.305	9.45	0.782	0.041	0.062	0.031	1045543	940599	562830	0.898	0.962	0.994	941166	XC9	0.011703
HN1	14747785	0.977	0.006	0.029	0.926	308.213	93.99	6.01	0.719	0.05	0.125	0.022	935452	814155	474862	0.878	0.97	0.995	822742	JFM10	0.0209657
HN2*	49097099	0.976	0.006	0.021	0.936	276.105	93.934	20.16	0.835	0.021	0.013	0.045	1012099	925841	577728	0.91	0.955	0.994	923116	JFM11*	0.00790608
HN3	20576581	0.975	0.006	0.01	0.948	309.702	95.891	8.54	0.817	0.028	0.04	0.031	1040256	924667	559718	0.892	0.967	0.995	929458	JFM12	0.0105027
HN4	26396746	0.979	0.006	0.029	0.93	315.899	97.336	10.78	0.825	0.026	0.029	0.035	1017658	911145	558895	0.896	0.964	0.994	913945	JFM13	0.009565
HN5	17072816	0.974	0.007	0.027	0.924	316.388	95.374	6.94	0.773	0.034	0.083	0.026	1135753	989990	588835	0.88	0.97	0.995	1000774	JFM14	0.0145282
HN6	18126769	0.978	0.007	0.033	0.923	326.208	95.932	7.37	0.763	0.038	0.088	0.026	993152	882766	523183	0.889	0.964	0.995	885223	JFM15	0.0140272
HN7	15703881	0.98	0.005	0.043	0.921	321.944	92.272	6.32	0.631	0.124	0.141	0.02	880814	763764	450622	0.876	0.97	0.995	772824	JFM16	0.0618981
HN8	16521822	0.811	0.007	0.021	0.93	341.2	97.971	5.64	0.724	0.039	0.131	0.022	936860	821353	471724	0.879	0.965	0.995	825355	JFM17	0.0191118
HN9	15232872	0.979	0.006	0.03	0.925	334.499	94.507	6.19	0.701	0.057	0.134	0.023	1191959	1026205	604925	0.868	0.968	0.994	1037615	JFM18	0.0205739
HN10	24404523	0.977	0.006	0.06	0.919	314.857	84.749	9.62	0.671	0.109	0.109	0.027	916974	806481	489292	0.883	0.963	0.994	811676	JFM19	0.053996
HN11	15755210	0.976	0.007	0.024	0.93	335.651	102.79	6.44	0.738	0.043	0.111	0.024	1064072	931538	545419	0.881	0.969	0.995	939754	JFM1	0.0175068
HN12	17712526	0.826	0.007	0.013	0.941	331.149	98.819	6.21	0.759	0.029	0.103	0.025	628850	566946	310933	0.881	0.944	0.993	556013	JFM20	0.0130002
HN13	13389588	0.969	0.008	0.023	0.936	307.451	83.633	5.43	0.658	0.062	0.175	0.021	514251	544419	275709	0.918	0.844	0.991	475682	JFM21	0.0218946
HN14	14611157	0.975	0.006	0.026	0.938	310.388	80.589	5.94	0.679	0.06	0.154	0.022	1037245	945126	541538	0.897	0.95	0.993	933853	JFM22	0.0222886
HN15	27371044	0.645	0.006	0.03	0.94	366.563	93.244	7.35	0.661	0.115	0.116	0.024	1081948	970483	566723	0.892	0.958	0.994	967485	JFM23	0.0476033
HN16	8635784	0.971	0.007	0.018	0.939	385.129	126.593	3.53	0.531	0.075	0.297	0.013	439111	459617	207615	0.884	0.819	0.991	390142	JFM24	0.0430826
HN17	23784201	0.549	0.005	0.017	0.946	362.969	92.549	5.52	0.725	0.04	0.13	0.02	961107	863160	492815	0.887	0.953	0.995	854812	JFM25	0.0180443
HN18	18867440	0.972	0.007	0.033	0.945	354.095	87.479	7.62	0.664	0.108	0.12	0.023	901122	806282	474983	0.894	0.962	0.994	807527	JFM26	0.0335454
HN19	19706346	0.974	0.008	0.023	0.942	383.69	100.074	8.04	0.713	0.067	0.108	0.028	1231621	1101442	642821	0.893	0.961	0.993	1102279	JFM28	0.0201348
HN20	15165646	0.975	0.006	0.018	0.94	356.447	94.706	6.24	0.754	0.037	0.101	0.023	990729	887332	514853	0.89	0.958	0.994	883611	JFM29	0.0146084
HN21	16155942	0.975	0.006	0.03	0.925	314.854	93.525	6.56	0.749	0.039	0.104	0.024	1066442	927816	548525	0.878	0.971	0.995	938421	JFM2	0.0166985
HN22	17909530	0.97	0.009	0.018	0.945	388.792	97.792	7.3	0.607	0.121	0.166	0.022	960058	863945	490975	0.891	0.953	0.994	857120	JFM31	0.0472639
HN23	16710921	0.971	0.007	0.019	0.949	359.396	95.333	6.83	0.643	0.104	0.147	0.022	929676	866350	491942	0.905	0.937	0.994	843594	JFM33	0.0345118
HN24	22825662	0.98	0.006	0.038	0.93	323.709	94.738	9.21	0.571	0.194	0.128	0.023	946008	836018	492198	0.886	0.961	0.994	839528	JFM3	0.0945972
HN25	14706360	0.982	0.006	0.035	0.922	335.664	105.576	5.97	0.683	0.067	0.144	0.021	1175275	1013690	589633	0.873	0.972	0.995	1027819	JFM4	0.0267661
HN26	24776305	0.976	0.006	0.054	0.919	339.627	101.997	9.81	0.58	0.175	0.137	0.023	810821	711063	426494	0.882	0.963	0.994	716495	JFM5	0.0958676
HN27	16575798	0.979	0.006	0.027	0.931	317.095	96.201	6.78	0.728	0.048	0.115	0.024	959641	838573	495345	0.88	0.969	0.995	846574	JFM6	0.018955
HN28	19433570	0.975	0.006	0.014	0.941	314.762	102.932	8.03	0.806	0.028	0.052	0.03	1041193	907957	552932	0.879	0.969	0.995	916739	JFM7	0.0117218
HN29*	31189832	0.981	0.005	0.025	0.927	291.052	100.387	12.82	0.829	0.024	0.022	0.04	1189454	1068659	654898	0.898	0.962	0.994	1070245	JFM8*	0.00961894
HN30	18047314	0.975	0.006	0.02	0.934	321.602	106.609	7.41	0.794	0.03	0.063	0.028	1086981	958649	571427	0.886	0.968	0.995	965423	JFM9	0.0124018
BE1	29887661	0.953	0.013	0.032	0.925	288.521	83.063	11.91	0.828	0.025	0.024	0.039	988514	920891	543011	0.908	0.967	0.997	902166	BER10_GTCCGC_L003	0.00862253
BE2	20678710	0.962	0.009	0.026	0.926	295.491	87.857	8.34	0.803	0.029	0.053	0.031	959107	860840	507838	0.887	0.973	0.997	853343	BER11_GTGAAA_L003	0.0110837
BE3	26386460	0.963	0.009	0.034	0.923	289.989	88.294	10.55	0.822	0.026	0.032	0.036	971121	869441	525911	0.882	0.972	0.997	860519	BER12_GTGGCC_L003	0.00915881
BE4	25654972	0.964	0.009	0.029	0.927	298.547	89.748	10.33	0.821	0.026	0.033	0.035	987690	898486	535050	0.893	0.97	0.997	885748	BER13_GTTTCG_L003	0.00936754
BE5	19646073	0.966	0.008	0.032	0.925	296.336	84.413	7.91	0.795	0.03	0.061	0.029	950169	835221	500831	0.873	0.975	0.997	832641	BER14_CGTACG_L003	0.0120009
BE6	18267150	0.966	0.008	0.034	0.922	401.907	103.527	7.35	0.787	0.031	0.071	0.027	960432	868268	505328	0.891	0.97	0.997	858440	BER18_TGACCA_L002	0.0116534
BE7	26374161	0.963	0.01	0.035	0.926	304.569	86.094	10.56	0.822	0.026	0.032	0.035	989086	902574	537502	0.897	0.971	0.997	890613	BER2_CAGATC_L003	0.00917018
BE8	34540598	0.963	0.01	0.04	0.923	295.476	87.297	13.76	0.831	0.024	0.02	0.04	999585	939725	555019	0.915	0.966	0.997	918385	BER4_ACTTGA_L003	0.00816035
BE9	23230217	0.966	0.008	0.031	0.926	262.884	94.319	9.3	0.81	0.028	0.044	0.034	946984	851415	503825	0.886	0.972	0.997	842478	BER5_CTTGTA_L003	0.010504
BE10	17071974	0.965	0.009	0.026	0.926	290.313	89.067	6.9	0.773	0.033	0.083	0.027	932071	828226	480418	0.88	0.972	0.997	822449	BER6_AGTCAA_L003	0.0141111
BE11	22890901	0.961	0.009	0.03	0.924	296.181	88.792	9.17	0.812	0.028	0.042	0.033	976937	875601	523121	0.885	0.972	0.997	867438	BER8_ATGTCA_L003	0.0103072
BE12	20622257	0.961	0.011	0.033	0.927	304.497	89.199	8.26	0.797	0.029	0.059	0.03	917807	818100	484934	0.872	0.963	0.996	805599	BER9_CCGTCC_L003	0.0111649
SL1	21195279	0.963	0.008	0.023	0.936	396.877	103.728	10.72	0.82	0.027	0.039	0.029	905066	865881	476718	0.926	0.962	0.997	842323	SLO10_CCGTCC_L005	0.00917879
SL2	43318411	0.968	0.007	0.033	0.932	396.159	101.396	21.8	0.841	0.022	0.014	0.037	942216	937906	525718	0.954	0.958	0.998	903416	SLO11_GTCCGC_L005	0.00650716
SL3	30791314	0.969	0.006	0.033	0.936	398.406	103.472	15.5	0.837	0.025	0.021	0.034	936316	887198	506874	0.921	0.966	0.997	866476	SLO12_GTGAAA_L005	0.00742655
SL4	13093119	0.969	0.007	0.021	0.935	402.336	110.286	6.67	0.737	0.038	0.12	0.021	822698	794132	430161	0.912	0.936	0.996	755975	SLO13_GTGGCC_L005	0.0201736
SL5	30382790	0.969	0.007	0.024	0.937	401.461	104.049	15.45	0.837	0.025	0.02	0.034	935229	897105	508138	0.929	0.964	0.998	873282	SLO14_GTTTCG_L005	0.00730842
SL6	17235899	0.966	0.007	0.024	0.931	404.295	112.838	8.73	0.794	0.03	0.065	0.026	883331	840554	453787	0.918	0.956	0.997	814866	SLO15_CGTACG_L005	0.0123179
SL7	22042402	0.97	0.006	0.026	0.938	408.819	109.017	11.19	0.822	0.028	0.037	0.029	915684	866439	490862	0.921	0.966	0.997	847284	SLO16_GAGTGG_L005	0.00924383
SL8	21085336	0.97	0.006	0.025	0.934	246.841	67.517	10.67	0.816	0.029	0.038	0.032	917733	885233	487170	0.932	0.962	0.997	859962	SLO17_ACTGAT_L005	0.0104813
SL9	11850523	0.974	0.005	0.02	0.93	256.192	94.546	6.04	0.708	0.044	0.143	0.022	832106	723116	391988	0.856	0.964	0.997	714933	SLO18_ATTCCT_L005	0.0262145
SL10	23548399	0.975	0.004	0.027	0.932	244.575	71.487	11.92	0.822	0.028	0.032	0.034	911371	873679	482205	0.93	0.965	0.997	851428	SLO19_ATCACG_L005	0.00955088
SL11	40633198	0.968	0.007	0.033	0.935	397.24	107.844	20.45	0.841	0.023	0.015	0.037	938894	928237	522396	0.949	0.959	0.997	895657	SLO1_CAGATC_L005	0.0064918
SL12	13117036	0.974	0.004	0.021	0.931	244.021	73.565	6.68	0.74	0.039	0.113	0.023	852256	764784	415594	0.878	0.962	0.997	750952	SLO20_CGATGT_L005	0.020895
SL13	17390371	0.969	0.007	0.02	0.939	399.234	110.208	8.87	0.799	0.031	0.06	0.026	878628	845732	459784	0.926	0.956	0.997	818564	SLO2_ACTTGA_L005	0.0116541
SL14	40445813	0.967	0.007	0.028	0.937	401.79	110.956	20.43	0.841	0.022	0.015	0.037	938090	926912	517666	0.948	0.958	0.997	894133	SLO3_GATCAG_L005	0.00638174
SL15	29037073	0.969	0.006	0.027	0.935	396.871	110.658	14.7	0.832	0.026	0.024	0.033	927357	912529	505968	0.948	0.961	0.997	883465	SLO4_TAGCTT_L005	0.0077895
SL16	16425173	0.968	0.007	0.026	0.935	405.649	112.215	8.32	0.781	0.032	0.079	0.025	877793	815353	450838	0.906	0.964	0.997	799100	SLO5_GGCTAC_L005	0.0141109
SL17	29547374	0.967	0.007	0.025	0.935	408.627	114.04	14.97	0.835	0.025	0.022	0.033	929031	910140	506963	0.945	0.962	0.998	881733	SLO6_CTTGTA_L005	0.00749286
SL18	16095310	0.966	0.007	0.02	0.935	399.967	108.114	8.18	0.784	0.032	0.075	0.025	870930	823269	450098	0.914	0.957	0.996	799976	SLO7_AGTCAA_L005	0.0135632
OU1	7877953	0.969	0.008	0.015	0.928	374.515	97.217	3.22	0.444	0.09	0.37	0.012	1137053	981979	465015	0.836	0.942	0.997	953132	OUE10_GTGAAA_L008	0.0743469
OU2	3606963	0.966	0.008	0.011	0.927	376.416	100.978	1.48	0.127	0.271	0.512	0.005	230092	490592	122773	0.926	0.43	0.993	215949	OUE11_GTGGCC_L008	0.281076
OU3	16509485	0.965	0.009	0.02	0.928	382.299	99.96	6.7	0.767	0.034	0.089	0.026	1556133	1410979	791318	0.895	0.973	0.997	1397453	OUE12_GTTTCG_L008	0.0133815
OU4	23746008	0.968	0.008	0.029	0.929	381.112	98.912	9.58	0.815	0.027	0.041	0.033	1604499	1425276	852765	0.877	0.971	0.997	1412382	OUE13_CGTACG_L008	0.00905148
OU5	13686148	0.967	0.008	0.023	0.932	396.137	111.576	5.55	0.708	0.042	0.144	0.021	1471355	1334864	728077	0.889	0.962	0.997	1310973	OUE14_GAGTGG_L008	0.0195223
OU6	15648442	0.958	0.013	0.019	0.927	384.493	98.885	6.33	0.749	0.036	0.105	0.025	1526141	1383316	769090	0.893	0.97	0.997	1366468	OUE15_ACTGAT_L008	0.0148173
OU7	12269170	0.967	0.008	0.023	0.926	371.403	97.914	4.97	0.667	0.047	0.182	0.019	1419771	1274340	684068	0.882	0.964	0.997	1255383	OUE16_ATTCCT_L008	0.0250881
OU8	20282949	0.966	0.008	0.021	0.928	352.027	91.413	8.23	0.799	0.029	0.056	0.031	1591735	1466071	832948	0.907	0.973	0.997	1447958	OUE17_ATCACG_L008	0.0103207
OU9	11671898	0.96	0.008	0.023	0.93	395.329	106.838	4.69	0.642	0.051	0.205	0.018	1399713	1248971	661703	0.876	0.962	0.997	1229431	OUE18_CGATGT_L008	0.0294446
OU10	27013609	0.963	0.008	0.042	0.928	397.045	107.523	10.7	0.821	0.026	0.033	0.036	1608243	1528664	865668	0.923	0.965	0.998	1490813	OUE19_TTAGGC_L008	0.00851078
OU11	10705759	0.957	0.008	0.013	0.933	369.225	98.127	4.34	0.618	0.053	0.227	0.017	1371387	1220670	634347	0.873	0.96	0.997	1200064	OUE1_GATCAG_L008	0.0332185
OU12	31748639	0.963	0.008	0.028	0.928	393.612	99.7	12.76	0.828	0.024	0.025	0.039	1621858	1473959	883745	0.89	0.968	0.997	1449617	OUE20_TGACCA_L008	0.00768297
OU13	13043131	0.97	0.007	0.023	0.928	379.063	99.571	5.3	0.689	0.044	0.162	0.02	1460479	1286907	705627	0.875	0.972	0.997	1280232	OUE21_ACAGTG_L008	0.0223268
OU14	11816810	0.966	0.008	0.022	0.925	379.991	99.041	4.78	0.647	0.05	0.2	0.018	1425617	1222455	668867	0.855	0.972	0.997	1221559	OUE22_GCCAAT_L008	0.0279862
OU15	38939419	0.963	0.009	0.03	0.927	383.953	101.197	15.6	0.832	0.023	0.019	0.042	1639975	1538874	905425	0.911	0.964	0.998	1500135	OUE23_CAGATC_L008	0.00708297
OU16	32053161	0.969	0.008	0.024	0.926	395.38	104.658	13.01	0.828	0.024	0.025	0.039	1624072	1551979	884365	0.926	0.964	0.998	1510471	OUE24_ACTTGA_L008	0.00765464
OU17	23505257	0.942	0.009	0.025	0.93	359.71	94.502	9.24	0.813	0.027	0.041	0.034	1611423	1422269	855992	0.873	0.973	0.997	1412481	OUE25_GATCAG_L008	0.00931456
OU18	9513543	0.96	0.008	0.024	0.935	377.302	99.487	3.82	0.539	0.071	0.292	0.014	1287217	1117591	556629	0.858	0.965	0.997	1106454	OUE26_TAGCTT_L008	0.048672
OU19	14688477	0.962	0.008	0.024	0.929	376.252	98.149	5.91	0.728	0.039	0.126	0.023	1532198	1279781	760031	0.843	0.981	0.997	1294858	OUE27_GGCTAC_L008	0.0172106
OU20	10493117	0.96	0.008	0.023	0.932	396.7	108.028	4.22	0.588	0.06	0.251	0.016	1357041	1176420	607535	0.863	0.973	0.997	1173407	OUE28_CTTGTA_L008	0.038207
OU21	25865022	0.96	0.008	0.027	0.928	381.033	99.935	10.37	0.819	0.026	0.035	0.035	1605694	1507868	858071	0.917	0.969	0.998	1478671	OUE29_AGTCAA_L008	0.00864871
OU22	23672772	0.965	0.008	0.02	0.929	374.846	97.685	9.6	0.817	0.027	0.038	0.034	1605375	1508684	855132	0.917	0.968	0.997	1477729	OUE2_TAGCTT_L008	0.00907796
OU23	29344076	0.905	0.015	0.035	0.918	383.591	103.768	10.98	0.821	0.025	0.031	0.038	1621628	1528296	870930	0.919	0.969	0.998	1496538	OUE30_AGTTCC_L008	0.0082942
OU24	19141097	0.968	0.007	0.032	0.925	373.348	101.551	7.69	0.786	0.031	0.07	0.029	1560788	1435620	810948	0.904	0.97	0.997	1414922	OUE31_ATGTCA_L008	0.011668
OU25	13937423	0.943	0.01	0.023	0.924	377.325	102.035	5.5	0.711	0.041	0.141	0.022	1478006	1336675	732856	0.888	0.965	0.997	1316205	OUE32_CCGTCC_L008	0.0191628
OU26	23771942	0.675	0.027	0.084	0.877	353.605	96.681	6.19	0.734	0.035	0.118	0.027	1465643	1365543	747340	0.896	0.948	0.996	1319387	OUE33_GTCCGC_L002	0.0161784
OU27	39005344	0.892	0.012	0.048	0.913	367.92	93.562	14.14	0.829	0.023	0.022	0.042	1615319	1573818	890814	0.936	0.958	0.997	1519667	OUE34_GTGAAA_L002	0.00714842
OU28	22446353	0.88	0.013	0.041	0.918	372.62	96.295	8.08	0.796	0.029	0.059	0.031	1535061	1494149	825194	0.932	0.951	0.997	1437094	OUE35_GTGGCC_L002	0.0104561
OU29	33496061	0.897	0.013	0.055	0.914	372.664	100.456	12.13	0.825	0.024	0.027	0.039	1609394	1547384	875249	0.929	0.961	0.997	1501706	OUE36_GTTTCG_L002	0.00793628
OU30	41520668	0.903	0.012	0.061	0.913	382.597	98.797	15.04	0.83	0.022	0.021	0.043	1612910	1604814	895409	0.953	0.957	0.998	1544546	OUE37_CGTACG_L002	0.00719678
SRR957058	209663471		0.784	0.288	0.837			25.27	0.789	0.013	0.026	0.087	1633138	1632480	974735	0.957	0.934	0.995	1568131	SRR957058	0.0145036
SRR957059	182159327		0.896	0.267	0.836			25.8	0.787	0.017	0.024	0.088	1591220	1603834	954833	0.959	0.931	0.995	1531389	SRR957059	0.0161678
SRR957060	179806800		0.939	0.271	0.843			26.61	0.79	0.016	0.021	0.088	1674981	1657693	992210	0.95	0.938	0.996	1594927	SRR957060	0.0142183
SRR957061	166217212		0.931	0.289	0.828			23.76	0.784	0.017	0.03	0.084	1680011	1667744	992576	0.951	0.931	0.996	1601753	SRR957061	0.0172198
SRR957062	139951701		0.92	0.245	0.828			21	0.78	0.018	0.039	0.079	1614096	1615658	963577	0.956	0.929	0.995	1548968	SRR957062	0.0181075
SRR957063	190811062		0.936	0.288	0.831			27.51	0.788	0.016	0.022	0.09	1715672	1702112	1005416	0.948	0.934	0.997	1630431	SRR957063	0.0156459
SRR957064	181750670		0.933	0.314	0.827			25.17	0.786	0.017	0.026	0.086	1692963	1696441	1000337	0.955	0.932	0.996	1621560	SRR957064	0.0165068
SRR957065	187539697		0.924	0.289	0.814			26.6	0.784	0.018	0.023	0.091	1966005	2000783	1143523	0.958	0.923	0.997	1888181	SRR957065	0.014229
SRR957066	186922454		0.927	0.296	0.805			26.33	0.783	0.018	0.024	0.091	2051169	2066316	1180331	0.951	0.926	0.997	1956623	SRR957066	0.0145646
SRR957067	185680114		0.929	0.331	0.775			24.9	0.782	0.018	0.026	0.089	2039530	2055256	1176536	0.951	0.926	0.997	1946536	SRR957067	0.01494
SRR957068	184799774		0.927	0.301	0.802			25.88	0.783	0.018	0.024	0.09	2047379	2055379	1178579	0.949	0.927	0.997	1949097	SRR957068	0.0147232
SRR957069	185922345		0.928	0.3	0.802			26.07	0.783	0.018	0.024	0.091	2052536	2063086	1180710	0.95	0.927	0.997	1955726	SRR957069	0.0145863
SRR957070	179129941		0.928	0.305	0.794			24.94	0.782	0.018	0.026	0.089	2033828	2046175	1174984	0.951	0.926	0.997	1940982	SRR957070	0.0150221
SRR957071	189440862		0.925	0.316	0.789			25.89	0.783	0.018	0.024	0.091	2051135	2065574	1181815	0.951	0.926	0.997	1956792	SRR957071	0.0146504
SRR957072	177667974		0.927	0.298	0.798			24.97	0.782	0.018	0.026	0.089	2040736	2040622	1176132	0.947	0.928	0.996	1939537	SRR957072	0.0150217
SRR957073	168351496		0.932	0.313	0.8			23.27	0.782	0.016	0.029	0.088	2048431	2058834	1175789	0.949	0.927	0.994	1952142	SRR957073	0.0110306
SRR957074	146111777		0.851	0.219	0.837			20.96	0.781	0.018	0.035	0.082	2025307	2029790	1170176	0.95	0.931	0.996	1930748	SRR957074	0.0145543
SRR957075	194685572		0.92	0.27	0.839			28.2	0.787	0.013	0.021	0.095	2381924	2415743	1322007	0.958	0.93	0.994	2294867	SRR957075	0.0132475
SRR957076	195976856		0.926	0.271	0.843			28.55	0.787	0.013	0.02	0.095	2394790	2423419	1327388	0.956	0.93	0.994	2302251	SRR957076	0.0132529
SRR957077	183995582		0.9	0.304	0.847			24.86	0.787	0.012	0.025	0.091	2394522	2421163	1322200	0.956	0.931	0.993	2301077	SRR957077	0.0134607
SRR957078	194823212		0.893	0.287	0.851			26.75	0.789	0.011	0.023	0.094	2368491	2402650	1315033	0.958	0.93	0.994	2281385	SRR957078	0.0136209
SRR957080	190379726		0.952	0.283	0.849			28.2	0.8	0.013	0.015	0.087	1196667	1174055	727732	0.95	0.944	0.996	1138859	SRR957080	0.00986904
SRR957081	194626461		0.895	0.279	0.854			27.24	0.801	0.011	0.016	0.086	1149709	1129286	695633	0.949	0.943	0.996	1093776	SRR957081	0.0103991
SRR957082	224557613		0.792	0.27	0.847			28.15	0.798	0.014	0.017	0.087	1005727	1008593	617279	0.959	0.935	0.995	967312	SRR957082	0.0109286
SRR957083	185020021		0.938	0.268	0.858			27.58	0.8	0.013	0.017	0.086	1041970	1023016	632320	0.946	0.941	0.996	987981	SRR957083	0.0108731
SRR957084	216181869		0.946	0.347	0.837			28.99	0.797	0.014	0.019	0.086	1014758	1011869	616716	0.953	0.934	0.996	969961	SRR957084	0.0113215
SRR957085	189422660		0.854	0.258	0.853			26.05	0.8	0.013	0.019	0.084	1033678	1016278	624631	0.947	0.94	0.997	980840	SRR957085	0.0114201
SRR957086	190203751		0.952	0.289	0.85			27.94	0.799	0.013	0.017	0.087	1024775	1015905	623467	0.952	0.938	0.996	977923	SRR957086	0.0104848
SRR957087	195834285		0.807	0.242	0.861			26.01	0.801	0.013	0.019	0.084	1033505	1013513	626947	0.946	0.941	0.996	979397	SRR957087	0.0112422
SRR957088	195870183		0.952	0.277	0.848			29.25	0.799	0.014	0.015	0.087	1034884	1024399	629180	0.951	0.937	0.996	986328	SRR957088	0.0107654
SRR957089	204420003		0.934	0.29	0.838			29.3	0.789	0.015	0.02	0.091	1631988	1630955	966540	0.954	0.933	0.996	1561915	SRR957089	0.0124443
SRR957090	181057737		1	0.293	0.88			28.3	0.775	0.063	0.014	0.063	1620768	1603770	966432	0.955	0.938	0.996	1551530	SRR957090	0.0127822
SRR957091	196446307		0.924	0.276	0.843			28.36	0.788	0.013	0.02	0.095	2395738	2426269	1326709	0.957	0.931	0.994	2305040	SRR957091	0.0134213
SRR957092	195140889		0.928	0.276	0.84			28.28	0.787	0.013	0.02	0.094	2389919	2419228	1325229	0.956	0.931	0.994	2297867	SRR957092	0.0134355
SRR957093	187865630		0.908	0.26	0.848			27.23	0.787	0.013	0.023	0.094	2355971	2387233	1314795	0.958	0.93	0.994	2268571	SRR957093	0.0138022
SRR957094	191322580		0.928	0.28	0.838			27.58	0.787	0.013	0.022	0.094	2380275	2406597	1323240	0.956	0.931	0.995	2288021	SRR957094	0.0130725
SRR957095	195809131		0.923	0.274	0.843			28.32	0.788	0.013	0.02	0.095	2387663	2417973	1324037	0.957	0.93	0.995	2296812	SRR957095	0.0129581
SRR957096	198627455		0.93	0.279	0.837			28.72	0.788	0.013	0.02	0.095	2389045	2418832	1323506	0.957	0.93	0.994	2297510	SRR957096	0.0133884
SRR957097	197211927		0.925	0.268	0.845			28.81	0.787	0.013	0.02	0.095	2391486	2420725	1329839	0.957	0.931	0.995	2300597	SRR957097	0.0131787
* Results from combining 2 libraries
1 Callable thresholds for haploid data = min depth 3, low quality depth 4; thresholds for diploid data = min depth 6, low quality depth 9
2 Fraction of genotypes missing in the SNP master sites (10M)

## Sheet: ST2
ST2 | Summary of SNPs identified per variant detection tool in haploid and reference data
	Reference	Haploid (HN, RJ)
GATK UnifiedGenotyper	1,819,907 ± 499,756	952,348 ± 137,936
Samtools mpileup	1,827,417 ± 515,890	846,216 ± 113,770
Platypus	1,048,798 ± 257,523	491,926 ± 79,680
BAYSIC: GATK retained	0.953 ± 0.004	0.885 ± 0.012
BAYSIC: mpileup retained	0.932 ± 0.005	0.957 ± 0.025
BAYSIC: Platypus retained	0.996 ± 0.001	0.994 ± 0.001
BAYSIC: Final	1,742,137 ± 483,098	844,979 ± 123,013
Total pre-processing	10576987	4346755
Total post-processing1	9871219	2532181
Values reported are averages across the respective samples from each dataset.
1 Refers to the collective process of first filtering SNPs to retain those with a depth of coverage (DP) 9 ≤ DP ≤ 3μDP, genotpying at all master sites, and finally filtering on genotyping call rate ≥ 0.9 and minor allele frequency ≥ 0.05.

## Sheet: ST3
ST3 | Summary of SNP consequences per population
Ensembl VEP	SO term	Honey (private)		Royal jelly (private)		Honey (all)		Royal jelly (all)
Sequence ontology	representative	Count	Percent	Count	Percent	Count	Percent	Count	Percent
splice_donor_variant	splicing variant	54	3.2286e-05	6	3.40398e-05	105	3.73797e-05	102	3.97263e-05
splice_acceptor_variant	splicing variant	42	2.51113e-05	7	3.97132e-05	96	3.41757e-05	82	3.19368e-05
stop_gained	exon variant	113	6.75613e-05	23	0.000130486	234	8.33032e-05	219	8.52947e-05
stop_lost	exon variant	31	1.85345e-05	10	5.67331e-05	57	2.02918e-05	44	1.71368e-05
initiator_codon_variant	exon variant	66	3.94606e-05	5	2.83665e-05	103	3.66677e-05	99	3.85579e-05
missense_variant	exon variant	9604	0.00574212	1044	0.00592293	16999	0.00605159	16041	0.00624755
splice_region_variant	splicing variant	3271	0.00195569	325	0.00184383	5611	0.0019975	5192	0.00202215
synonymous_variant	exon variant	28545	0.0170667	2564	0.0145464	48851	0.0173908	44808	0.0174515
stop_retained_variant	exon variant	35	2.09261e-05	4	2.26932e-05	54	1.92238e-05	55	2.1421e-05
5_prime_UTR_variant	exon variant	3294	0.00196944	400	0.00226932	6027	0.00214559	5546	0.00216002
3_prime_UTR_variant	exon variant	16961	0.0101408	1529	0.00867449	29671	0.0105628	27677	0.0107795
non_coding_transcript_exon_variant	exon variant	35	2.09261e-05	1	5.67331e-06	62	2.20718e-05	59	2.29789e-05
intron_variant	intron variant	622738	0.372328	58172	0.330028	1041673	0.370832	951963	0.370764
non_coding_transcript_variant	-	35	2.09261e-05	1	5.67331e-06	62	2.20718e-05	59	2.29789e-05
upstream_gene_variant	upstream (intergenic)	269507	0.161135	31401	0.178148	459762	0.163674	418758	0.163095
downstream_gene_variant	downstream (intergenic)	261327	0.156244	30530	0.173206	446952	0.159113	408266	0.159009
intergenic_variant	intergenic	456896	0.273173	50242	0.285038	752696	0.267957	688598	0.268191
	SNPs	1348155		140003		2247858		2054639
	Variant effects	1672554		176264		2809015		2567568

## Sheet: ST4
ST4 | ADMIXTURE Q assignments and standard error (se) over 10 iterations for optimal K (5) involving haploid drones
ID	1_se	2_se	3_se	4_se	5_se	1_Q	2_Q	3_Q	4_Q	5_Q	Lineage
SRR957094	0	0	0	0	0	1e-05	1e-05	1e-05	0.99996	1e-05	A
SRR957075	0	0	0	0	0	1e-05	1.3e-05	1e-05	0.999957	1e-05
SRR957076	0	0	0	0	0	1e-05	1e-05	1e-05	0.99996	1e-05
SRR957077	0	0	0	0	0	1e-05	1e-05	1e-05	0.99996	1e-05
SRR957078	0	0	0	0	0	1e-05	1.7e-05	1e-05	0.999953	1e-05
SRR957091	0	0	0	0	0	1e-05	1e-05	1e-05	0.99996	1e-05
SRR957092	0	0	0	0	0	1e-05	1e-05	1e-05	0.99996	1e-05
SRR957093	0	0	0	0	0	1e-05	1e-05	1.2e-05	0.999958	1e-05
SRR957095	0	0	0	0	0	1e-05	1e-05	1e-05	0.99996	1e-05
SRR957096	0	0	0	0	0	1e-05	1e-05	1e-05	0.99996	1e-05
SRR957097	0	0	0	0	0	1e-05	1e-05	1e-05	0.99996	1e-05
SRR957080	0	0.036007	0.013172	0	0.042071	1e-05	0.765382	0.063864	1e-05	0.170734	C
SRR957081	0	0.039731	0.005678	0	0.042095	1e-05	0.785569	0.038501	1e-05	0.17591
SRR957082	0	0.045215	0	0	0.045215	1e-05	0.829722	1e-05	1e-05	0.170248
SRR957083	0	0.044824	0	0	0.044824	1e-05	0.824981	1e-05	1e-05	0.174989
SRR957084	0	0.046056	0	0	0.046056	1e-05	0.839437	1e-05	1e-05	0.160533
SRR957085	0	0.046454	0	0	0.046454	1e-05	0.836478	1e-05	1e-05	0.163492
SRR957086	0	0.048342	0	0	0.048342	1e-05	0.810084	1e-05	1e-05	0.189886
SRR957087	0	0.047344	0	0	0.047344	1e-05	0.814395	1e-05	1e-05	0.185575
SRR957088	0	0.04514	0	0	0.04514	1e-05	0.801378	1.6e-05	1e-05	0.198587
SRR957059	0	0	0	0	0	1e-05	1e-05	0.99996	1e-05	1e-05	M
SRR957061	0	0	0	0	0	1e-05	1e-05	0.99996	1e-05	1e-05
SRR957062	0	0	0	0	0	1e-05	1e-05	0.99996	1e-05	1e-05
SRR957063	0	0	0	0	0	1e-05	1e-05	0.999959	1.1e-05	1e-05
SRR957064	0	0	0	0	0	1e-05	1e-05	0.99996	1e-05	1e-05
SRR957089	0	0	0	0	0	1e-05	1e-05	0.99996	1e-05	1e-05
SRR957090	0	0	0	0	0	1e-05	1e-05	0.99996	1e-05	1e-05
SRR957058	0	0.031737	0.032327	0	0.001854	1e-05	0.047058	0.952912	1e-05	1e-05
SRR957060	0	0.026582	0.026838	0	0.000873	1e-05	0.067341	0.932629	1e-05	1e-05
SRR957065	0	0	0	0	0	0.99996	1e-05	1e-05	1e-05	1e-05	Y
SRR957066	0	0	0	0	0	0.999951	1e-05	1.9e-05	1e-05	1e-05
SRR957067	0	0	0	0	0	0.99996	1e-05	1e-05	1e-05	1e-05
SRR957068	0	0	0	0	0	0.99996	1e-05	1e-05	1e-05	1e-05
SRR957069	0	0	0	0	0	0.999951	1.9e-05	1e-05	1e-05	1e-05
SRR957070	0	0	0	0	0	0.99996	1e-05	1e-05	1e-05	1e-05
SRR957071	0	0	0	0	0	0.999946	1.6e-05	1.7e-05	1e-05	1e-05
SRR957072	0	0	0	0	0	0.999957	1.3e-05	1e-05	1e-05	1e-05
SRR957073	0	0	0	0	0	0.99996	1e-05	1e-05	1e-05	1e-05
SRR957074	0	0	0	0	0	0.999954	1e-05	1e-05	1.6e-05	1e-05
HN12	0	0	0	0	0	1e-05	0.99996	1e-05	1e-05	1e-05	HN
HN27	0	0.01293	0.01293	0	0	1e-05	0.99996	1e-05	1e-05	1e-05
HN28	0	0	0	0	0	1e-05	0.99996	1e-05	1e-05	1e-05
HN23	0	0.026188	0.025958	0.002497	0	1e-05	0.990096	0.009874	1e-05	1e-05
HN13	0	0.024553	0.024553	0	0	1e-05	0.985183	0.014787	1e-05	1e-05
HN17	0	0.035923	0.017428	0	0.034746	1e-05	0.974877	0.025093	1e-05	1e-05
HN20	0	0.016509	0.016509	0	0	1e-05	0.962871	0.037099	1e-05	1e-05
HN10	0	0.019953	0.019953	0	0	1e-05	0.959903	0.040067	1e-05	1e-05
HN21	0	0.0337	0.013533	0.02674	0	1e-05	0.937916	0.025656	0.036408	1e-05
HN22	0	0.017843	0.016041	0.013996	0	1e-05	0.937352	0.012113	0.050515	1e-05
HN11	0	0.017044	0	0.017044	0	1e-05	0.935534	1e-05	0.064436	1e-05
HN14	0	0.033129	0.00437	0.031924	0	1e-05	0.919869	1e-05	0.080101	1e-05
HN3	0	0.041445	0.010868	0	0.03718	1e-05	0.894184	0.070058	1e-05	0.035738
HN30	0	0.024975	0.024975	0	0	1e-05	0.883841	0.116129	1e-05	1e-05
HN6	0	0.043792	0.009125	0	0.050492	1e-05	0.862377	0.062652	1e-05	0.074951
HN18	0	0.084367	0.016031	0	0.076267	1e-05	0.849312	0.024689	1e-05	0.125979
HN2	0	0.073898	0.015139	0	0.067567	1e-05	0.841817	0.028164	1e-05	0.129999
HN4	0	0.05367	0.015778	0	0.05475	1e-05	0.841242	0.047971	1e-05	0.110767
HN1	0	0.045202	0.019244	0	0.054063	1e-05	0.826005	0.047974	1e-05	0.126001
HN7	0	0.059573	0.014196	0	0.058147	1e-05	0.804149	0.042818	1e-05	0.153012
HN26	0	0.041652	0.007078	0	0.036591	1e-05	0.803111	0.043216	1e-05	0.153653
HN24	0	0.046049	0.043404	0	0.012313	1e-05	0.782155	0.217815	1e-05	1e-05
HN8	0	0.057465	0.012239	0	0.057259	1e-05	0.758967	0.052786	1e-05	0.188227
HN29	0	0.035483	0.035483	0	0	1e-05	0.723027	0.276943	1e-05	1e-05
HN9	0	0.036077	0	0.036077	0	1e-05	0.719944	1e-05	0.280026	1e-05
HN15	0	0.052121	0.041182	0.025216	0.037365	1e-05	0.707941	0.158794	0.107332	0.025923
HN19	0	0.044417	0	0.044417	0	1e-05	0.698262	1e-05	0.301708	1e-05
HN16	0	0.022341	0.009162	0	0.018681	1e-05	0.600731	0.013188	1e-05	0.386061
HN25	0	0.041202	0.037451	0	0.017834	1e-05	0.504667	0.471188	1e-05	0.024125
HN5	0	0	0.05383	0	0.05383	1e-05	1e-05	0.279124	1e-05	0.720846
RJ5	0	0.076628	0	0	0.076628	1e-05	0.197423	1e-05	1e-05	0.802547	RJ
RJ1	0	0.05582	0	0	0.05582	1e-05	0.147032	1e-05	1e-05	0.852938
RJ2	0	0.057255	0	0	0.057255	1e-05	0.138833	1e-05	1e-05	0.861137
RJ3	0	0.05258	0	0	0.05258	1e-05	0.104539	1e-05	1e-05	0.895431
RJ4	0	0	0.035104	0	0.035104	1e-05	1e-05	0.298594	1e-05	0.701376
RJ6	0	0	0.050319	0	0.050319	1e-05	1e-05	0.280967	1e-05	0.719003
RJ7	0	0	0.047328	0	0.047328	1e-05	1e-05	0.268315	1e-05	0.731655
RJ8	0	0	0.029375	0	0.029375	1e-05	1e-05	0.207293	1e-05	0.792677
RJ9	0	0	0.046888	0	0.046888	1e-05	1e-05	0.197725	1e-05	0.802245
RJ10	0	0.040127	0.026214	0	0.05323	1e-05	1e-05	0.057037	1e-05	0.942933
RJ11	0	0	0	0	0	1e-05	1e-05	1e-05	1e-05	0.99996
RJ17	0	0	0	0	0	1e-05	1e-05	1e-05	1e-05	0.99996
RJ12	0	0	0	0	0	1e-05	1e-05	1e-05	1e-05	0.99996
RJ13	0	0	0	0	0	1e-05	1e-05	1e-05	1e-05	0.99996
RJ14	0	0	0	0	0	1e-05	1e-05	1e-05	1e-05	0.99996
RJ15	0	0	0	0	0	1e-05	1e-05	1e-05	1e-05	0.99996
RJ16	0	0	0	0	0	1e-05	1e-05	1e-05	1e-05	0.99996
RJ18	0	0.035908	0.020189	0	0.047929	1e-05	1e-05	1e-05	1e-05	0.99996
RJ19	0	0.002926	0.010906	0	0.011583	1e-05	1e-05	1e-05	1e-05	0.99996
RJ20	0	0.003492	0	0	0.003492	1e-05	1e-05	1e-05	1e-05	0.99996
RJ21	0	0	0	0	0	1e-05	1e-05	1e-05	1e-05	0.99996
RJ22	0	0	0	0	0	1e-05	1e-05	1e-05	1e-05	0.99996
RJ23	0	0	0	0	0	1e-05	1e-05	1e-05	1e-05	0.99996
RJ24	0	0	0	0	0	1e-05	1e-05	1e-05	1e-05	0.99996
RJ25	0	0	0	0	0	1e-05	1e-05	1e-05	1e-05	0.99996
RJ26	0	0	0	0	0	1e-05	1e-05	1e-05	1e-05	0.99996
RJ27	0	0.046043	0.000113	0	0.046147	1e-05	1e-05	1e-05	1e-05	0.99996
RJ28	0	0	0	0	0	1e-05	1e-05	1e-05	1e-05	0.99996
RJ29	0	0	0	0	0	1e-05	1e-05	1e-05	1e-05	0.99996
RJ30	0	0.034785	0.023389	0	0.04563	1e-05	0.083944	0.107426	1e-05	0.80861

## Sheet: ST5
ST5 | ADMIXTURE Q assignments and standard error (se) over 10 iterations for optimal K (4) diploids generated in silico
ID	1_se	2_se	3_se	4_se	1_Q	2_Q	3_Q	4_Q	Lineage
SRR957094	0	0	0	0	0.999967	1.3e-05	1e-05	1e-05	A
SRR957075	0	0	0	0	0.99997	1e-05	1e-05	1e-05
SRR957076	0	0	0	0	0.99997	1e-05	1e-05	1e-05
SRR957077	0	0	0	0	0.99997	1e-05	1e-05	1e-05
SRR957078	0	0	0	0	0.99997	1e-05	1e-05	1e-05
SRR957091	0	0	0	0	0.99997	1e-05	1e-05	1e-05
SRR957092	0	0	0	0	0.99997	1e-05	1e-05	1e-05
SRR957093	0	0	0	0	0.99997	1e-05	1e-05	1e-05
SRR957095	0	0	0	0	0.99997	1e-05	1e-05	1e-05
SRR957096	0	0	0	0	0.99997	1e-05	1e-05	1e-05
SRR957097	0	0	0	0	0.99997	1e-05	1e-05	1e-05
SRR957080	0	0.009	0.009	0	1e-05	0.076261	0.923719	1e-05	C
SRR957081	0	0.008013	0.008013	0	1e-05	0.048406	0.951574	1e-05
SRR957082	0	0	0	0	1e-05	1e-05	0.99997	1e-05
SRR957083	0	0	0	0	1e-05	1e-05	0.99997	1e-05
SRR957084	0	0	0	0	1e-05	1e-05	0.99997	1e-05
SRR957085	0	0	0	0	1e-05	1e-05	0.99997	1e-05
SRR957086	0	0	0	0	1e-05	1e-05	0.99997	1e-05
SRR957087	0	0	0	0	1e-05	1e-05	0.99997	1e-05
SRR957088	0	0	0	0	1e-05	1e-05	0.99997	1e-05
SRR957059	0	0	0	0	1e-05	0.99997	1e-05	1e-05	M
SRR957061	0	0	0	0	1e-05	0.99997	1e-05	1e-05
SRR957062	0	0	0	0	1e-05	0.99997	1e-05	1e-05
SRR957063	0	0	0	0	1e-05	0.99997	1e-05	1e-05
SRR957064	0	0	0	0	1e-05	0.99997	1e-05	1e-05
SRR957089	0	0	0	0	1e-05	0.99997	1e-05	1e-05
SRR957090	0	0	0	0	1e-05	0.99997	1e-05	1e-05
SRR957058	0	0.022735	0.022735	0	1e-05	0.950268	0.049712	1e-05
SRR957060	0	0.014798	0.014798	0	1e-05	0.930064	0.069916	1e-05
SRR957065	0	0	0.023415	0.023415	1e-05	1e-05	1e-05	0.99997	Y
SRR957066	0	0	0	0	1e-05	1e-05	1e-05	0.99997
SRR957067	0	0	0	0	1e-05	1e-05	1e-05	0.99997
SRR957068	0	0	0	0	1e-05	1e-05	1e-05	0.99997
SRR957069	0	0	0	0	1e-05	1e-05	1e-05	0.99997
SRR957070	0	0	0	0	1e-05	1e-05	1e-05	0.99997
SRR957071	0	0	0	0	1e-05	1e-05	1e-05	0.99997
SRR957072	0	0	0	0	1e-05	1e-05	1e-05	0.99997
SRR957073	0	0	0	0	1e-05	1e-05	1e-05	0.99997
SRR957074	0	0	0	0	1e-05	1e-05	1e-05	0.99997
HN-D1	0	0.008226	0.008226	0	1.2e-05	0.064178	0.9358	1e-05	Drones
HN-D2	0.000221	0.009587	0.009592	0	1e-05	0.084005	0.915975	1e-05
HN-D11	0.018139	0.00811	0.021536	0	0.080237	0.045884	0.873869	1e-05
HN-D12	0.011834	0.028074	0.022256	0	0.020428	0.134522	0.84504	1e-05
HN-D13	0	0.041598	0.041598	0	1e-05	0.258544	0.741436	1e-05
HN-D14	0.009848	0.007768	0.011662	0	0.033112	0.026291	0.940588	1e-05
HN-D15	0.012515	0.013616	0.018746	0	0.017492	0.213718	0.768781	1e-05
HN-D3	0	0.025189	0.025189	0	1.1e-05	0.191301	0.808678	1e-05
HN-D4	0	0.011059	0.011059	0	1e-05	0.069892	0.930088	1e-05
HN-D5	0.024916	0.010583	0.022412	0	0.163194	0.030706	0.806089	1e-05
HN-D6	0.011114	0.004776	0.011868	0	0.052514	1e-05	0.947466	1e-05
HN-D7	0.004382	0.006178	0.006309	0	0.058075	0.032522	0.909394	1e-05
HN-D8	0.011253	0.020938	0.023347	0	0.045031	0.096857	0.858103	1e-05
HN-D9	0	0.007283	0.007283	0	1e-05	0.059098	0.940882	1e-05
HN-D10	0.029365	0.007702	0.025947	0	0.185592	0.022931	0.791466	1e-05
RJ-D1	0	0.009598	0.009598	0	1.2e-05	0.028071	0.971907	1e-05
RJ-D2	0	0.008784	0.008784	0	1e-05	1e-05	0.99997	1e-05
RJ-D11	0	0.027081	0.027081	0	1.1e-05	0.186891	0.813088	1e-05
RJ-D12	0	0.00403	0.00403	0	1.2e-05	0.006184	0.993794	1e-05
RJ-D13	0	0.038892	0.038892	0	1e-05	0.264701	0.735279	1e-05
RJ-D14	0	0.03187	0.03187	0	1e-05	0.273661	0.726319	1e-05
RJ-D15	0	0.008468	0.008468	0	1e-05	0.085769	0.914211	1e-05
RJ-D3	0	0.004848	0.004848	0	1e-05	0.020476	0.979504	1e-05
RJ-D4	0	0.014085	0.014085	0	1e-05	0.018537	0.981443	1e-05
RJ-D5	0	0.011217	0.011217	0	1.2e-05	0.050132	0.949846	1e-05
RJ-D6	0	0.005947	0.005947	0	1.1e-05	0.018399	0.98158	1e-05
RJ-D7	0	0.009478	0.009478	0	1.2e-05	0.012896	0.987083	1e-05
RJ-D8	0	0.006591	0.006591	0	1.1e-05	0.049775	0.950204	1e-05
RJ-D9	0	0.004982	0.004982	0	1e-05	1e-05	0.99997	1e-05
RJ-D10	0	0.013175	0.013175	0	1e-05	0.020061	0.979919	1e-05

## Sheet: ST6
ST6 | FST between ADMIXTURE population assignments involving diploids (HN, RJ) generated in silico
	A	M	C
A
M	0.415
C	0.381	0.554
Y	0.39	0.61	0.567

## Sheet: ST7
ST7 | FST between ADMIXTURE population assignments involving haploid drones (HN, RJ)
	A	M	C	Y
A
M	0.422
C	0.379	0.552
Y	0.4	0.625	0.573
RJ	0.385	0.537	0.139	0.579

## Sheet: ST8
ST8 | Heterozygous SNP intervals detected in ≥ 16 drones
CHR	BP1	BP2	LEN	N	SNPpos	DP	ID	RJ	HN	P	Crossover/conversion1	Genes within 2 kb
1	131467	135311	3844	25	131467,133197,133214,133250,135089,135096,135106,135131,135176,135207,135211,135219,131467,131468,132934,133310,133315,135199,135207,135211,135219,135258,131467,132904,133214,133250,135088,135089,135106,135131,135207,135211,135219,135284,135309,131467,132934,133310,133315,135089,135096,135106,135131,135176,135211,135258,135284,135309,131468,132026,132765,133310,133315,135106,135131,135199,135207,…	46	48,4,7,32,55,8,15,38,6,39,53,44,12,13,59,3,9,57,58,1,43,56,19,30,42	17	8	0.0361806
1	189738	203026	13288	36	189738,189983,190521,190547,190578,190705,190868,190916,192193,192808,192812,189738,189983,190439,190521,190547,190578,190648,190683,190916,192450,194013,189738,189983,190457,190521,190578,190648,190683,190705,190868,192368,192378,194013,194074,189738,189983,190457,190521,190547,190578,190648,190683,190705,190868,190916,190954,192193,192378,194013,194029,194074,194402,195993,196332,189914,189983,…	46	54,4,7,48,52,2,8,43,59,44,42,56,50,32,60,6,23,9,39,38,27,12,33,10,26,35,19,47,3,46,18,5,1,45	23	11	0.00415989		GB42165
1	2488805	2495287	6482	33	2488805,2490369,2490484,2490701,2490702,2491264,2492760,2492767,2492819,2492933,2492959,2494711,2494713,2494789,2494805,2494806,2494832,2494880,2494882,2494887,2488805,2490346,2490352,2490484,2491264,2492760,2492767,2492933,2492959,2494713,2494789,2494805,2494806,2494832,2494887,2494948,2495237,2495271,2490433,2490499,2491263,2491264,2492767,2492819,2494708,2494722,2494723,2490433,2490484,2490499…	43	4,30,54,3,57,42,5,52,7,14,12,49,44,48,60,58,18,1,28,6,8,9,25,45,50,59,26,43,53,36,56,10,20	24	9	0.00028015		GB50376
1	2643342	2645585	2243	17	2643342,2643380,2643381,2645240,2645527,2645544,2645583,2643380,2643381,2643386,2643433,2643446,2643580,2643586,2643611,2643640,2643645,2643660,2643672,2643677,2645183,2645240,2645287,2645473,2645544,2643380,2643381,2643672,2643706,2645473,2645549,2643380,2643381,2643386,2643640,2645473,2645544,2645583,2643381,2643386,2643433,2643446,2643586,2643611,2643660,2645473,2643381,2643386,2643433,2643446…	44	60,5,40,21,27,51,23,39,17,20,50,1,57,19,3,42,49	9	8	1		GB50376
1	10131674	10137321	5647	42	10131674,10131699,10131720,10131731,10131882,10131930,10132001,10132133,10132209,10132286,10132299,10132478,10132490,10132504,10132545,10132746,10132837,10133002,10133004,10133069,10133098,10133147,10133154,10133158,10133251,10133272,10133293,10133422,10133457,10133492,10133526,10133708,10133739,10133751,10134368,10134390,10134714,10135456,10135677,10135785,10135982,10136040,10136063,10136066,101…	54	45,42,22,23,1,2,14,37,38,40,48,51,60,8,9,19,34,41,12,13,16,39,59,15,36,52,54,33,26,30,5,21,35,17,29,27,20,3,28,6,25,50	17	25	0.0486066	1:10129968-10139764	GB41057
1	12263124	12268438	5314	56	12263124,12264925,12265200,12265567,12265620,12265650,12265763,12265782,12265791,12265855,12265912,12266026,12266162,12266254,12266415,12266417,12266790,12267010,12267261,12267288,12267328,12267342,12267361,12267384,12267391,12267412,12267421,12267468,12267514,12267552,12267553,12267570,12267632,12267744,12267758,12267764,12267790,12267848,12267885,12267960,12268003,12268006,12268138,12268175,122…	44	50,15,29,37,45,47,8,42,7,41,9,35,60,52,51,48,59,31,5,6,1,28,2,3,19,53,24,14,20,49,11,16,12,36,40,26,23,54,38,18,22,43,33,30,39,46,4,25,27,17,32,56,57,34,21,10	27	29	0.604773
1	13011215	13015426	4211	18	13011215,13012586,13012909,13013687,13013701,13013704,13013929,13013954,13014089,13014120,13014199,13014203,13014934,13015228,13015265,13011247,13012586,13012909,13013874,13013946,13011247,13011413,13011446,13011488,13011548,13011563,13012586,13012798,13012909,13013731,13013738,13013874,13013928,13013946,13015228,13015233,13015271,13015275,13011247,13011413,13011446,13011488,13012586,13013738,130…	53	50,46,30,33,34,40,12,39,49,14,16,24,22,51,3,42,23,45	7	11	0.398025	1:13015265-13071669	GB44812, GB44813
1	13541544	13543725	2181	16	13541544,13541546,13542375,13542383,13542454,13542577,13543688,13543699,13541544,13541546,13542375,13542383,13542615,13543419,13543633,13543688,13543699,13541544,13541546,13542375,13542383,13542454,13542577,13542686,13543499,13543650,13543688,13543699,13543723,13541544,13541546,13542375,13542383,13542454,13542464,13542492,13543499,13543633,13543688,13543699,13543723,13541546,13542375,13542383,135…	54	7,58,12,39,9,2,5,6,52,4,34,44,3,11,47,59	12	4	0.0409971
1	15917369	15935156	17787	41	15917369,15917977,15918138,15919099,15919720,15917369,15917510,15917977,15918126,15918138,15918329,15919099,15919720,15917369,15917469,15917510,15917977,15918055,15918329,15919720,15920228,15920310,15917369,15917469,15917510,15917977,15918126,15918138,15918329,15919099,15919667,15919720,15920228,15920310,15920343,15920701,15922283,15923366,15917369,15917469,15917510,15917977,15918329,15919720,159…	50	41,59,21,9,11,51,27,37,5,15,12,13,18,38,30,6,2,60,52,26,45,3,49,42,46,40,23	14	13	1	1:15931892-16013223	GB45783
1	20371263	20378675	7412	59	20371263,20371363,20371440,20371543,20371552,20371568,20371575,20371688,20371700,20372813,20372822,20372848,20373007,20373040,20373052,20373132,20373277,20373318,20373343,20373360,20373385,20373600,20373632,20373636,20373638,20373687,20373735,20373747,20373793,20373799,20374097,20374196,20374661,20374698,20374735,20374741,20374771,20374925,20374959,20374972,20374982,20374995,20375091,20371289,203…	53	46,7,17,44,45,51,19,2,6,26,48,8,49,18,43,56,57,41,5,42,14,23,55,35,28,9,59,27,47,1,33,29,53,52,58,38,54,4,24,16,15,39,21,32,22,13,30,36,37,60,31,12,3,10,50,25,20,40,11	30	29	1		GB40001, GB4002
2	1035637	1039088	3451	44	1035637,1035940,1035960,1035995,1036005,1036137,1036213,1036220,1036238,1036268,1036314,1036352,1036418,1036422,1036459,1036487,1036523,1036685,1038148,1038235,1038239,1038263,1038353,1038366,1038491,1038549,1038554,1038572,1038623,1038655,1038673,1038789,1038868,1038887,1038904,1038924,1038943,1038953,1039084,1035940,1035960,1035979,1035985,1035995,1036005,1036126,1036137,1036153,1036213,1036220…	49	39,40,46,27,15,22,51,11,10,38,45,12,24,37,20,60,23,14,35,6,30,16,26,18,31,19,2,41,44,5,42,50,9,13,25,52,21,33,29,59,8,7,49,58	19	25	0.144377		GB50705
2	3328519	3331634	3115	18	3328519,3328520,3328550,3328553,3328599,3328877,3328894,3330175,3330213,3330251,3330518,3330635,3330736,3330859,3328520,3328599,3330517,3330518,3330707,3330736,3328520,3328599,3328877,3328894,3330291,3330421,3330432,3330467,3330644,3330658,3330677,3330736,3330870,3330894,3330948,3331036,3331597,3331604,3331612,3328520,3328591,3328599,3328658,3328874,3328894,3330291,3330948,3331094,3331604,3331612…	55	14,26,2,48,39,42,49,18,30,52,38,22,12,46,60,29,41,16	8	10	0.77816
6	6365733	6371097	5364	27	6365733,6365887,6365963,6366001,6366007,6366249,6367570,6368426,6368797,6365733,6365887,6366007,6366249,6366613,6367614,6368216,6368784,6368797,6365733,6365887,6366001,6366007,6366240,6366249,6367570,6368216,6368218,6368426,6368863,6368893,6365733,6365771,6365887,6366001,6366007,6366249,6367570,6368216,6368784,6368797,6368893,6365733,6365887,6365889,6366001,6366007,6366249,6366613,6368216,6368426…	49	48,60,14,22,30,42,40,46,29,45,41,59,13,49,38,12,18,21,39,37,2,52,16,23,51,44,11	12	15	0.603761	6:6363998-6422435
6	12213894	12217245	3351	19	12213894,12214406,12215802,12215833,12216188,12216257,12216275,12216281,12216296,12216344,12216396,12216423,12216475,12217243,12214312,12214318,12214330,12214406,12214431,12214905,12215782,12215792,12215802,12215833,12215834,12216296,12216366,12216396,12216423,12214312,12214318,12214406,12214431,12214905,12215782,12215788,12215792,12215802,12215833,12215834,12216257,12216275,12216281,12216296,122…	47	52,55,32,44,40,54,7,14,12,48,42,49,59,18,8,39,30,57,16	11	8	0.578856		GB46330, EMAMEG00000000079, EMAMEG0000000040
6	13973629	13981390	7761	16	13973629,13973670,13973900,13973939,13974004,13976001,13973876,13973900,13973914,13973969,13974004,13974093,13974132,13975659,13976001,13976007,13973914,13974004,13975659,13977212,13973969,13974093,13974132,13975659,13977179,13977212,13973995,13974132,13976001,13976007,13977206,13977208,13977213,13977214,13974004,13974093,13975659,13977208,13977213,13977214,13977650,13978813,13979011,13979632,139…	45	8,50,3,32,18,54,39,12,38,56,45,59,10,52,19,43	10	6	0.381133
6	14066893	14070884	3991	17	14066893,14066910,14066928,14066972,14067178,14067196,14067341,14068887,14068897,14068921,14066893,14066910,14066928,14066965,14067159,14067196,14068921,14066893,14066910,14066928,14066965,14067196,14068921,14069782,14066893,14066928,14067159,14067196,14067267,14067273,14067281,14067307,14067341,14068505,14068887,14069536,14069782,14066893,14066910,14066928,14067146,14067196,14068836,14069782,140…	50	41,45,2,50,52,11,14,53,49,9,6,40,28,5,60,42,58	13	4	0.021908
7	1314	6120	4806	24	1314,2364,2392,2403,2567,3066,3090,4653,4791,5277,5833,1695,2364,2392,2403,2567,2590,3066,4653,5277,6118,2272,2364,2392,2496,2566,2567,2679,4013,4023,4725,4791,5086,5277,2272,2364,2392,2567,3066,3090,4791,5086,5277,2272,2364,2392,2403,2567,3066,3090,4743,5277,2272,2364,2392,2567,3066,3090,3769,4433,4725,5277,2364,2392,2403,2496,2566,2567,3066,3090,4743,5277,2364,2392,2403,2567,3066,3090,4013,4023…	54	49,53,14,16,31,40,50,59,38,12,42,5,15,6,17,52,30,28,48,8,34,51,57,13	12	12	1
7	429343	440787	11444	59	429343,429346,429372,430922,431733,429343,429346,429372,429391,430581,430582,430595,430611,431733,432566,432584,429343,429346,429372,430482,430740,430768,432693,429346,429372,429391,430412,430482,430704,430922,432566,432584,432693,429346,429391,430582,430595,431733,432693,429346,429372,431259,432584,432693,429372,431017,431733,429372,429391,430412,430482,430581,430582,430595,430611,430704,430740,…	49	16,12,22,38,42,43,29,14,40,44,46,54,50,2,25,55,11,8,20,41,52,59,39,35,9,37,6,30,3,5,56,53,49,60,36,45,19,18,17,4,28,58,13,21,15,31,48,27,34	24	25	1	7:376564-430482	GB52881
7	2694837	2706306	11469	56	2694837,2695211,2695317,2697046,2697133,2697138,2697303,2697382,2697501,2697506,2697510,2697648,2697785,2697995,2694837,2695211,2696523,2697133,2697138,2697226,2697501,2697506,2697510,2697785,2697995,2698199,2698373,2700272,2700419,2700421,2700620,2701145,2701296,2701497,2701905,2702096,2702898,2702940,2702974,2703197,2703343,2703447,2703474,2703485,2703715,2705367,2705475,2705594,2705613,2705650…	42	49,44,40,9,45,12,42,60,2,38,48,53,18,22,16,23,4,5,27,34,54,59,8,46,41,1,7,52,21,30,36,17,20,25,28,50,3,6,51,35,24,37,14,29,31,10,15,19,26,55,56,39,11	26	27	1	7:2692958-2701425	GB42530
7	12857874	12861249	3375	18	12857874,12857881,12858021,12858042,12858080,12858123,12859353,12859359,12859364,12859373,12860165,12857874,12857881,12858021,12858034,12858042,12858080,12858123,12859353,12859373,12860165,12860180,12860223,12857874,12857881,12858021,12858034,12858042,12858080,12858123,12859353,12859359,12859364,12859373,12860165,12860180,12860210,12860223,12860226,12857874,12857881,12858021,12858034,12858042,128…	54	1,44,12,28,42,7,3,17,37,41,54,22,27,48,34,46,60,2	11	7	0.398025		GB48143
7	12893194	12903926	10732	43	12893194,12893227,12894527,12896492,12893194,12893227,12894527,12894557,12894563,12894566,12894722,12894727,12894757,12894759,12896491,12896492,12893227,12894527,12894563,12894566,12894601,12896491,12896492,12893227,12894527,12894563,12894566,12894722,12894757,12894759,12896492,12893227,12893275,12894527,12894557,12894563,12894566,12894570,12894584,12894601,12894722,12894757,12894759,12896284,128…	46	43,58,10,27,57,16,34,55,9,18,33,48,49,7,5,12,59,53,2,41,40,42,32,38,44,52,23,26,24,31,8,6,25,30,39,28,19,60	20	18	0.788776
8	10867720	10871976	4256	18	10867720,10867722,10867726,10867730,10867757,10868248,10868314,10869445,10870336,10870473,10870485,10867722,10867726,10867757,10868216,10868248,10868263,10868344,10870336,10867722,10867726,10867730,10868263,10868344,10869445,10870473,10867722,10867726,10867757,10868263,10868344,10870321,10870336,10870473,10870485,10867730,10867757,10869445,10870336,10870473,10870485,10867857,10867884,10867919,108…	46	42,48,45,3,7,13,14,19,32,38,44,27,49,30,8,59,1,43	11	7	0.398025		GB48864
9	1219663	1224116	4453	32	1219663,1219774,1221156,1221276,1221277,1221284,1221293,1221863,1221913,1223525,1223545,1223546,1223638,1223675,1223712,1223772,1223807,1219663,1219774,1221077,1221116,1221156,1221188,1221194,1221206,1221277,1221311,1221863,1223525,1223545,1223546,1223638,1223675,1223712,1223737,1223772,1223807,1223951,1223968,1219774,1221077,1221116,1221156,1221188,1221194,1221276,1221796,1221844,1221863,1223525…	43	60,40,8,2,13,37,39,42,49,59,46,44,5,27,21,23,28,51,9,22,30,18,6,53,10,4,43,24,26,19,38,31	16	16	1	9:1166957-1235270
10	2686353	2688791	2438	21	2686353,2686544,2686642,2686777,2686904,2687071,2687074,2687122,2687227,2687231,2687290,2687340,2687383,2687592,2687618,2687682,2687694,2687823,2687875,2687891,2687948,2688093,2688156,2688163,2688177,2688496,2688530,2688537,2688571,2686353,2686544,2686642,2686777,2686904,2687071,2687074,2687122,2687227,2687231,2687290,2687340,2687383,2687628,2687682,2687694,2687796,2687816,2687823,2687866,2687867…	50	2,42,49,56,30,46,12,23,27,38,45,48,53,8,52,40,13,14,39,44,59	12	9	0.588279
10	4672344	4676968	4624	28	4672344,4673106,4673140,4673146,4673247,4673395,4673451,4673849,4673856,4673858,4673876,4673966,4673993,4674057,4674172,4675479,4672344,4673106,4673140,4673146,4673262,4673275,4673365,4673372,4673395,4673451,4673470,4673479,4673534,4673543,4673923,4674057,4676046,4676049,4672344,4673365,4673395,4673451,4673470,4673479,4673534,4673543,4673858,4673923,4673966,4673993,4674057,4674069,4674172,4675877…	56	44,34,50,35,25,41,57,48,46,16,60,9,12,23,3,11,20,53,33,30,14,49,5,1,26,38,2,6	15	13	0.795809		GB43369
10	4679439	4683351	3912	35	4679439,4679830,4681088,4681232,4681233,4682538,4682551,4682634,4682640,4683349,4679439,4680212,4681232,4681233,4682084,4682200,4682538,4682551,4683349,4679520,4679830,4680113,4681088,4681167,4681232,4681233,4682640,4679565,4679830,4679884,4680000,4680454,4681088,4681232,4681233,4682538,4682551,4679577,4679830,4681088,4681167,4681232,4681233,4682640,4679577,4679727,4679830,4680000,4680328,4681167…	52	41,56,5,49,22,33,2,4,10,45,18,29,9,51,35,48,14,39,20,25,50,6,17,40,44,54,7,13,59,38,57,1,26,42,46	21	14	0.116143	10:4679323-4697947	GB43369, GB43357
10	6293735	6296411	2676	18	6293735,6293905,6293910,6293911,6294810,6294816,6294853,6294872,6294919,6294932,6294960,6295159,6295163,6295228,6296110,6296329,6293905,6293910,6293911,6293927,6294810,6294816,6294853,6294872,6294919,6294932,6295159,6295163,6295195,6295227,6295888,6295892,6295915,6296092,6296110,6296329,6293905,6293910,6293911,6293927,6294810,6294816,6294872,6294919,6294932,6294960,6295038,6295159,6295163,6295228…	41	9,5,46,51,15,14,40,16,30,35,11,18,4,22,28,60,1,45	8	10	0.77816	10:6294248-6296925	GB48384
10	11366668	11372022	5354	54	11366668,11366910,11366914,11366928,11367069,11368883,11368946,11368963,11369245,11366668,11366910,11366914,11366928,11366971,11367003,11367187,11367189,11367245,11367285,11367317,11368314,11368397,11369403,11366668,11366706,11366723,11367069,11367550,11368314,11368330,11368397,11368415,11369245,11369403,11369433,11369469,11366668,11367003,11367137,11367401,11367449,11368415,11368596,11368605,113…	44	19,50,3,43,22,2,42,52,53,45,49,18,59,46,13,14,48,9,41,26,7,38,57,30,44,39,56,12,60,21,37,6,31,51,54,36,27,55,5,35,24,15,34,25,8,33,4,10,40,29,17,11,23,32	27	27	1	10:11366523-11384292	GB51007, GB51039
11	1029	9981	8952	39	1029,1035,2932,3182,1029,1035,1587,2665,2962,4595,4804,5006,1029,1035,1896,2932,3766,4753,5097,5141,5145,5180,5215,5256,5412,5521,5561,5655,5656,5761,5787,5797,5854,5901,5918,1029,1035,1896,3349,3354,3903,4706,4752,4753,5006,5045,5065,5083,5180,5216,5256,5412,5561,5608,5655,5656,5678,5725,5761,5787,5797,5854,5901,5918,5958,5972,5992,6004,6018,6054,6082,6112,6160,6168,6213,6253,6262,1029,1035,2932…	50	23,58,40,39,33,22,38,2,42,14,13,53,5,31,41,46,7,18,9,44,26,15,30,4,10,12,37,49,59,48,51,24,60,52,16,21,27,45,19	19	20	1
11	5911010	5915780	4770	23	5911010,5911129,5911142,5911193,5911447,5912020,5912069,5912090,5914087,5914145,5914412,5914465,5911010,5911142,5911433,5911447,5911804,5912020,5912069,5912090,5912418,5912803,5912918,5914087,5914145,5914412,5914600,5914605,5915604,5911041,5911129,5911142,5911156,5912020,5912069,5912090,5914087,5911041,5911129,5911142,5911156,5911193,5911447,5912020,5912069,5912090,5914087,5914145,5911041,5911129…	50	46,49,59,5,19,41,51,53,42,27,29,15,31,14,22,38,28,45,37,13,39,6,57	11	12	1
12	5687224	5689624	2400	19	5687224,5687233,5687281,5687302,5687477,5687484,5687497,5687657,5687782,5687790,5687796,5687814,5687838,5687915,5687937,5688031,5688044,5688068,5689562,5687233,5687281,5687302,5687349,5687387,5687484,5687512,5687657,5687782,5687790,5687796,5687814,5687838,5687915,5687937,5688031,5688044,5688068,5689536,5687233,5687281,5687302,5687349,5687387,5687477,5687484,5687512,5687657,5687782,5687790,5687796…	44	5,1,60,9,42,44,3,50,8,2,13,12,28,49,48,52,31,26,6	14	5	0.0264035		GB40698
13	5524588	5531745	7157	29	5524588,5524793,5524821,5524911,5524913,5524941,5524984,5524985,5524989,5526390,5526548,5527337,5527350,5524607,5524768,5524841,5524911,5524913,5524927,5524941,5524984,5524985,5524989,5525089,5525646,5525867,5526342,5526359,5527329,5524607,5524768,5524793,5524821,5524841,5524880,5524941,5524984,5524989,5525129,5525646,5525670,5525705,5525798,5525818,5525867,5525924,5526342,5526350,5526523,5527350…	46	22,26,53,14,2,21,33,32,24,31,55,42,43,13,59,41,34,60,15,49,52,16,29,39,45,48,11,51	13	15	0.795809	13:5520868-5533286
13	9565133	9568960	3827	28	9565133,9565207,9565214,9565223,9565230,9565296,9565315,9565347,9565395,9565408,9565519,9565556,9565596,9565707,9565720,9565757,9565779,9565830,9565902,9566047,9566161,9566232,9566251,9566294,9566299,9566698,9566743,9566848,9566856,9567017,9567038,9567054,9567218,9567230,9567235,9567259,9567436,9567481,9567576,9567598,9567672,9567702,9565133,9565207,9565214,9565223,9565230,9565296,9565315,9565408…	56	12,39,42,13,18,5,27,30,60,22,38,40,2,41,51,16,14,29,48,31,3,47,45,52,59,9,10,11	14	14	1		GB49889, GB49890, GB49891
14	2174146	2181146	7000	23	2174146,2174308,2174310,2175779,2175793,2176853,2177235,2177706,2178201,2178207,2178794,2179400,2179896,2179968,2174308,2174310,2174946,2175443,2177408,2177410,2177680,2177701,2177715,2178128,2178325,2178472,2178683,2178940,2178953,2179896,2174310,2175057,2175064,2175177,2175232,2175388,2175996,2176133,2176853,2177701,2178207,2178325,2178975,2179400,2174946,2175443,2175728,2175779,2175793,2175815…	47	23,37,22,15,40,12,48,34,9,11,41,46,30,57,56,39,33,26,1,55,20,17,29	8	15	0.111122	14:2171805-2175388
14	6053908	6058166	4258	33	6053908,6055055,6055068,6055111,6055130,6055152,6055154,6055182,6055216,6055220,6055253,6055267,6057022,6057040,6057091,6057161,6055050,6055055,6055068,6055111,6055130,6055135,6055140,6055152,6055154,6055182,6055216,6055220,6055253,6055267,6057040,6057070,6057091,6057161,6057205,6057208,6055050,6055055,6055071,6056987,6057022,6057040,6057115,6057216,6055050,6055055,6055111,6055130,6055135,6055140…	44	19,29,58,23,15,33,60,18,12,24,31,38,40,1,2,6,7,42,43,48,49,8,50,46,5,16,32,34,39,4,13,28,22	15	18	0.603761		GB54207
14	8694087	8698010	3923	47	8694087,8694184,8694197,8694219,8694229,8694476,8694488,8694497,8694553,8694630,8694679,8694986,8695011,8695118,8695421,8695449,8695658,8695672,8696501,8696597,8696647,8696688,8696695,8697485,8697493,8697502,8694087,8694184,8694197,8694215,8694219,8694229,8694255,8694395,8694553,8694630,8694679,8694765,8695011,8695118,8695361,8696009,8696027,8696035,8696514,8696525,8696561,8696647,8697591,8697596…	47	21,17,23,35,32,42,26,22,31,34,19,39,1,12,25,27,49,52,59,60,58,13,15,55,11,40,18,24,41,9,16,28,33,37,51,56,14,46,8,50,38,5,29,57,36,43,20	18	29	0.00172627	14:8642940-8698686
15	274694	277699	3005	35	274694,274696,274710,274711,274728,274752,274851,274991,275762,275900,275919,275962,276438,276455,276559,276594,276614,276635,277001,277012,277057,277105,277124,277134,277184,277252,277340,277514,277575,274694,274696,274710,274711,274728,274752,274851,274991,275520,275669,275714,275762,275900,275914,275919,275962,276438,276455,276559,276594,276614,276635,276945,276957,276986,277057,277105,277124,…	53	38,9,13,18,22,27,31,7,6,11,12,14,16,23,24,26,30,39,40,41,37,49,17,60,2,44,19,20,32,59,5,15,21,29,51	11	24	0.00167605		GB47085
15	1480791	1483704	2913	16	1480791,1480853,1480880,1480903,1480920,1481511,1481560,1481631,1481952,1482158,1482167,1482169,1482264,1482294,1482351,1482402,1482514,1482573,1482614,1482616,1482683,1483034,1483063,1483068,1483072,1483076,1483118,1480791,1480808,1480853,1480880,1480903,1480920,1480996,1481051,1481062,1481195,1481227,1481382,1481876,1481899,1482167,1482169,1482259,1482264,1482294,1482341,1482351,1482447,1482469…	49	16,9,12,31,15,39,14,22,38,21,51,30,5,41,11,18	4	12	0.0409971		GB46228, GB46229
15	9429418	9437099	7681	18	9429418,9429506,9429508,9431279,9432505,9432506,9432508,9429418,9429506,9431278,9431279,9432506,9432508,9433082,9434048,9434055,9434070,9434079,9434100,9434112,9434250,9434257,9435549,9435608,9429418,9429562,9429564,9429566,9429624,9429634,9429655,9431279,9433082,9434048,9434055,9434250,9434257,9435322,9435811,9435831,9437001,9437048,9437086,9437091,9437097,9429506,9429562,9429564,9429566,9431278…	47	50,44,1,15,60,9,11,16,39,31,4,29,30,19,5,59,42,2	10	8	0.77816
16	2327435	2330795	3360	17	2327435,2329144,2329243,2329244,2329264,2329306,2329401,2329419,2329442,2329504,2329561,2329614,2329642,2329661,2329733,2329742,2329786,2329825,2330121,2330350,2330385,2330460,2330480,2330511,2330580,2330594,2330634,2327435,2329318,2329337,2329476,2329504,2329614,2329640,2329642,2329661,2330052,2330382,2330793,2327456,2329337,2329442,2329476,2329561,2329583,2329733,2330350,2330377,2330382,2330385…	38	5,53,22,35,30,39,34,16,26,33,44,23,51,47,17,56,3	7	10	0.566652
16	2352757	2357258	4501	21	2352757,2352893,2352979,2354758,2354824,2354899,2354936,2352757,2352815,2352821,2352922,2352979,2354899,2354914,2354936,2352757,2352890,2352893,2354079,2354680,2354758,2354824,2354912,2354918,2355008,2355009,2355032,2352815,2352893,2354758,2354847,2354899,2354914,2352815,2352821,2352922,2354758,2354899,2354936,2356595,2357050,2357140,2357150,2352821,2352922,2352979,2353991,2354680,2354847,2352821…	40	5,15,58,8,4,52,7,45,57,30,49,55,40,46,28,39,48,60,19,21,31	13	8	0.278958
1 Liu H,et al. 2015. Causes and consequences of crossing-over evidenced via a high-resolution recombinational landscape of the honey bee. Genome Biology 16:15

## Sheet: ST9
ST9 | Gene ontologies of genes located within 2 kb of the top 5% hetSNP intervals
Gene	GO accession	GO term name	GO term definition
GB44812
GB49889
GB42165
GB48384	GO:0003824	catalytic activity	"Catalysis of a biochemical reaction at physiological temperatures. In biologically catalyzed reactions, the reactants are known as substrates, and the catalysts are naturally occurring macromolecular substances known as enzymes. Enzymes possess specific binding sites for substrates, and are usually composed wholly or largely of protein, but RNA that has catalytic activity (ribozyme) is often als…
GB48384	GO:0044237	cellular metabolic process	"The chemical reactions and pathways by which individual cells transform chemical substances." [GOC:go_curators]
GB48384	GO:0050662	coenzyme binding	"Interacting selectively and non-covalently with a coenzyme, any of various nonprotein organic cofactors that are required, in addition to an enzyme and a substrate, for an enzymatic reaction to proceed." [ISBN:0198506732]
GB48384	GO:0050662	coenzyme binding	"Interacting selectively and non-covalently with a coenzyme, any of various nonprotein organic cofactors that are required, in addition to an enzyme and a substrate, for an enzymatic reaction to proceed." [ISBN:0198506732]
GB48384	GO:0003824	catalytic activity	"Catalysis of a biochemical reaction at physiological temperatures. In biologically catalyzed reactions, the reactants are known as substrates, and the catalysts are naturally occurring macromolecular substances known as enzymes. Enzymes possess specific binding sites for substrates, and are usually composed wholly or largely of protein, but RNA that has catalytic activity (ribozyme) is often als…
GB49891	GO:0046872	metal ion binding	"Interacting selectively and non-covalently with any metal ion." [GOC:ai]
GB49891	GO:0016491	oxidoreductase activity	"Catalysis of an oxidation-reduction (redox) reaction, a reversible chemical reaction in which the oxidation state of an atom or atoms within a molecule is altered. One substrate acts as a hydrogen or electron donor and becomes oxidized, while the other acts as hydrogen or electron acceptor and becomes reduced." [GOC:go_curators]
GB49891	GO:0055114	oxidation-reduction process	"A metabolic process that results in the removal or addition of one or more electrons to or from a substance, with or without the concomitant removal or addition of a proton or protons." [GOC:dhl, GOC:ecd, GOC:jh2, GOC:jid, GOC:mlg, GOC:rph]
GB49891	GO:0020037	heme binding	"Interacting selectively and non-covalently with heme, any compound of iron complexed in a porphyrin (tetrapyrrole) ring." [CHEBI:30413, GOC:ai]
GB49891	GO:0005506	iron ion binding	"Interacting selectively and non-covalently with iron (Fe) ions." [GOC:ai]
GB49891	GO:0004497	monooxygenase activity	"Catalysis of the incorporation of one atom from molecular oxygen into a compound and the reduction of the other atom of oxygen to water." [http://www.onelook.com/, ISBN:0198506732]
GB49891	GO:0016705	oxidoreductase activity, acting on paired donors, with incorporation or reduction of molecular oxygen	"Catalysis of an oxidation-reduction (redox) reaction in which hydrogen or electrons are transferred from each of two donors, and molecular oxygen is reduced or incorporated into a donor." [GOC:mah]
GB49891	GO:0016705	oxidoreductase activity, acting on paired donors, with incorporation or reduction of molecular oxygen	"Catalysis of an oxidation-reduction (redox) reaction in which hydrogen or electrons are transferred from each of two donors, and molecular oxygen is reduced or incorporated into a donor." [GOC:mah]
GB49891	GO:0020037	heme binding	"Interacting selectively and non-covalently with heme, any compound of iron complexed in a porphyrin (tetrapyrrole) ring." [CHEBI:30413, GOC:ai]
GB49891	GO:0005506	iron ion binding	"Interacting selectively and non-covalently with iron (Fe) ions." [GOC:ai]
GB49891	GO:0055114	oxidation-reduction process	"A metabolic process that results in the removal or addition of one or more electrons to or from a substance, with or without the concomitant removal or addition of a proton or protons." [GOC:dhl, GOC:ecd, GOC:jh2, GOC:jid, GOC:mlg, GOC:rph]
GB46228	GO:0005549	odorant binding	"Interacting selectively and non-covalently with an odorant, any substance capable of stimulating the sense of smell." [GOC:jl, ISBN:0721662544]
GB46228	GO:0005549	odorant binding	"Interacting selectively and non-covalently with an odorant, any substance capable of stimulating the sense of smell." [GOC:jl, ISBN:0721662544]
GB43369	GO:0003824	catalytic activity	"Catalysis of a biochemical reaction at physiological temperatures. In biologically catalyzed reactions, the reactants are known as substrates, and the catalysts are naturally occurring macromolecular substances known as enzymes. Enzymes possess specific binding sites for substrates, and are usually composed wholly or largely of protein, but RNA that has catalytic activity (ribozyme) is often als…
GB43369	GO:0016787	hydrolase activity	"Catalysis of the hydrolysis of various bonds, e.g. C-O, C-N, C-C, phosphoric anhydride bonds, etc. Hydrolase is the systematic name for any enzyme of EC class 3." [ISBN:0198506732]
GB43369	GO:0006508	proteolysis	"The hydrolysis of proteins into smaller polypeptides and/or amino acids by cleavage of their peptide bonds." [GOC:bf, GOC:mah]
GB43369	GO:0008233	peptidase activity	"Catalysis of the hydrolysis of a peptide bond. A peptide bond is a covalent bond formed when the carbon atom from the carboxyl group of one amino acid shares electrons with the nitrogen atom from the amino group of a second amino acid." [GOC:jl, ISBN:0815332181]
GB43369	GO:0008236	serine-type peptidase activity	"Catalysis of the hydrolysis of peptide bonds in a polypeptide chain by a catalytic mechanism that involves a catalytic triad consisting of a serine nucleophile that is activated by a proton relay involving an acidic residue (e.g. aspartate or glutamate) and a basic residue (usually histidine)." [http://merops.sanger.ac.uk/about/glossary.htm#CATTYPE, ISBN:0716720094]
GB43369	GO:0004252	serine-type endopeptidase activity	"Catalysis of the hydrolysis of internal, alpha-peptide bonds in a polypeptide chain by a catalytic mechanism that involves a catalytic triad consisting of a serine nucleophile that is activated by a proton relay involving an acidic residue (e.g. aspartate or glutamate) and a basic residue (usually histidine)." [GOC:mah, http://merops.sanger.ac.uk/about/glossary.htm#CATTYPE, ISBN:0716720094]
GB43369	GO:0004252	serine-type endopeptidase activity	"Catalysis of the hydrolysis of internal, alpha-peptide bonds in a polypeptide chain by a catalytic mechanism that involves a catalytic triad consisting of a serine nucleophile that is activated by a proton relay involving an acidic residue (e.g. aspartate or glutamate) and a basic residue (usually histidine)." [GOC:mah, http://merops.sanger.ac.uk/about/glossary.htm#CATTYPE, ISBN:0716720094]
GB43369	GO:0006508	proteolysis	"The hydrolysis of proteins into smaller polypeptides and/or amino acids by cleavage of their peptide bonds." [GOC:bf, GOC:mah]
GB43369	GO:0005515	protein binding	"Interacting selectively and non-covalently with any protein or protein complex (a complex of two or more proteins that may include other nonprotein molecules)." [GOC:go_curators]
GB45783
GB48143
GB51039
GB50376	GO:0046872	metal ion binding	"Interacting selectively and non-covalently with any metal ion." [GOC:ai]
GB43357
GB44813
GB46229	GO:0005549	odorant binding	"Interacting selectively and non-covalently with an odorant, any substance capable of stimulating the sense of smell." [GOC:jl, ISBN:0721662544]
GB46229	GO:0005549	odorant binding	"Interacting selectively and non-covalently with an odorant, any substance capable of stimulating the sense of smell." [GOC:jl, ISBN:0721662544]
GB47085
GB41057
GB48864
GB51007
GB40001
GB52881
GB40698
GB54207	GO:0046872	metal ion binding	"Interacting selectively and non-covalently with any metal ion." [GOC:ai]
GB54207	GO:0003676	nucleic acid binding	"Interacting selectively and non-covalently with any nucleic acid." [GOC:jl]
GB54207	GO:0003676	nucleic acid binding	"Interacting selectively and non-covalently with any nucleic acid." [GOC:jl]
GB54207	GO:0046872	metal ion binding	"Interacting selectively and non-covalently with any metal ion." [GOC:ai]
GB50705	GO:0005524	ATP binding	"Interacting selectively and non-covalently with ATP, adenosine 5'-triphosphate, a universally important coenzyme and enzyme regulator." [ISBN:0198506732]
GB50705	GO:0016772	transferase activity, transferring phosphorus-containing groups	"Catalysis of the transfer of a phosphorus-containing group from one compound (donor) to another (acceptor)." [GOC:jl, ISBN:0198506732]
GB50705	GO:0004672	protein kinase activity	"Catalysis of the phosphorylation of an amino acid residue in a protein, usually according to the reaction: a protein + ATP = a phosphoprotein + ADP." [MetaCyc:PROTEIN-KINASE-RXN]
GB50705	GO:0006468	protein phosphorylation	"The process of introducing a phosphate group on to a protein." [GOC:hb]
GB50705	GO:0004674	protein serine/threonine kinase activity	"Catalysis of the reactions: ATP + protein serine = ADP + protein serine phosphate, and ATP + protein threonine = ADP + protein threonine phosphate." [GOC:bf]
GB50705	GO:0016772	transferase activity, transferring phosphorus-containing groups	"Catalysis of the transfer of a phosphorus-containing group from one compound (donor) to another (acceptor)." [GOC:jl, ISBN:0198506732]
GB50705	GO:0004672	protein kinase activity	"Catalysis of the phosphorylation of an amino acid residue in a protein, usually according to the reaction: a protein + ATP = a phosphoprotein + ADP." [MetaCyc:PROTEIN-KINASE-RXN]
GB50705	GO:0006468	protein phosphorylation	"The process of introducing a phosphate group on to a protein." [GOC:hb]
GB50705	GO:0005524	ATP binding	"Interacting selectively and non-covalently with ATP, adenosine 5'-triphosphate, a universally important coenzyme and enzyme regulator." [ISBN:0198506732]
GB50705	GO:0005515	protein binding	"Interacting selectively and non-covalently with any protein or protein complex (a complex of two or more proteins that may include other nonprotein molecules)." [GOC:go_curators]
GB46330
GB49890	GO:0046872	metal ion binding	"Interacting selectively and non-covalently with any metal ion." [GOC:ai]
GB49890	GO:0016491	oxidoreductase activity	"Catalysis of an oxidation-reduction (redox) reaction, a reversible chemical reaction in which the oxidation state of an atom or atoms within a molecule is altered. One substrate acts as a hydrogen or electron donor and becomes oxidized, while the other acts as hydrogen or electron acceptor and becomes reduced." [GOC:go_curators]
GB49890	GO:0055114	oxidation-reduction process	"A metabolic process that results in the removal or addition of one or more electrons to or from a substance, with or without the concomitant removal or addition of a proton or protons." [GOC:dhl, GOC:ecd, GOC:jh2, GOC:jid, GOC:mlg, GOC:rph]
GB49890	GO:0020037	heme binding	"Interacting selectively and non-covalently with heme, any compound of iron complexed in a porphyrin (tetrapyrrole) ring." [CHEBI:30413, GOC:ai]
GB49890	GO:0005506	iron ion binding	"Interacting selectively and non-covalently with iron (Fe) ions." [GOC:ai]
GB49890	GO:0004497	monooxygenase activity	"Catalysis of the incorporation of one atom from molecular oxygen into a compound and the reduction of the other atom of oxygen to water." [http://www.onelook.com/, ISBN:0198506732]
GB49890	GO:0016705	oxidoreductase activity, acting on paired donors, with incorporation or reduction of molecular oxygen	"Catalysis of an oxidation-reduction (redox) reaction in which hydrogen or electrons are transferred from each of two donors, and molecular oxygen is reduced or incorporated into a donor." [GOC:mah]
GB49890	GO:0016705	oxidoreductase activity, acting on paired donors, with incorporation or reduction of molecular oxygen	"Catalysis of an oxidation-reduction (redox) reaction in which hydrogen or electrons are transferred from each of two donors, and molecular oxygen is reduced or incorporated into a donor." [GOC:mah]
GB49890	GO:0020037	heme binding	"Interacting selectively and non-covalently with heme, any compound of iron complexed in a porphyrin (tetrapyrrole) ring." [CHEBI:30413, GOC:ai]
GB49890	GO:0004497	monooxygenase activity	"Catalysis of the incorporation of one atom from molecular oxygen into a compound and the reduction of the other atom of oxygen to water." [http://www.onelook.com/, ISBN:0198506732]
GB49890	GO:0005506	iron ion binding	"Interacting selectively and non-covalently with iron (Fe) ions." [GOC:ai]
GB49890	GO:0055114	oxidation-reduction process	"A metabolic process that results in the removal or addition of one or more electrons to or from a substance, with or without the concomitant removal or addition of a proton or protons." [GOC:dhl, GOC:ecd, GOC:jh2, GOC:jid, GOC:mlg, GOC:rph]
GB42530

## Sheet: ST10
ST10 | Regions identified to be under selection following hapFLK analysis
Chr	Start	End	NSNP	Max(-log10(P))	P.Position	Σui,C>s	Σui,HN>s	Σui,RJ>s	C	HN	RJ
1	8313921	8333921	467	4.13094	8324278	0.134	0.369	0	0	0	0
1	8462164	8482164	386	4.64958	8472282	0.075	0	0.579	0	0	0
1	9993156	10013156	269	4.03182	10003156	0	0	0.561	0	0	0
1	11219105	11239105	365	5.53534	11229177	0	0.378	0.329	0	0	0
1	11916319	11969872	713	5.43775	11945115	0.235	0	0.647	0	0	0
1	12015348	12045181	28	4.00047	12035181	0	0	0.726	0	0	0
1	12068774	12094148	106	4.10995	12091828	0	0	0.726	0	0	0
1	12184743	12232346	575	5.20544	12223561	0.153	0	0.709	0	0	0
1	13575151	13595151	357	6.18118	13585575	0	0.13	0.463	0	0	0
1	26129466	26159309	84	4.50376	26152032	0	0.515	0.53	0	0	0
1	26842993	26862993	443	5.09743	26853175	0.203	0	0.398	0	0	0
1	26976154	27012806	448	4.32525	26986187	0	0.361	0.061	0	0	0
2	6554798	6574798	266	4.04263	6564821	0.224	0.227	0.109	0	0	0
2	6874602	6894602	293	4.83162	6885541	0.607	0.489	0	0	0	0
3	7945084	7968357	377	5.51207	7958373	0	0.529	0.593	0	0	0
3	8128752	8182282	1155	5.84883	8158129	0.013	0.036	0.156	0	0	0
3	8530938	8550938	324	4.01893	8540961	0	0.152	0.445	0	0	0
3	8622257	8659825	567	4.59379	8632399	0	0.026	0.636	0	0	0
3	8927510	8961873	668	5.31606	8942757	0	0	0.724	0	0	0
3	9009860	9029860	607	4.2739	9019897	0.141	0	0.306	0	0	0
4	4944991	4964991	322	4.83081	4955042	0	0.325	0.167	0	0	0
4	7546595	7566595	422	4.43302	7557507	0	0	0.521	0	0	0
4	7671584	7705605	637	5.74164	7696719	0.006	0	0.78	0	0	0
4	7709402	7746240	222	5.64259	7741123	0	0	0.808	0	0	0
4	10130745	10150745	147	4.64349	10142312	0	0.862	0.537	0	0	0
5	2026082	2046082	334	4.47313	2036196	0	0.115	0.638	0	0	0
5	2070264	2090264	341	4.38123	2080602	0	0.315	0.292	0	0	0
5	2689580	2709580	115	4.57197	2699580	0	0	0.759	0	0	0
6	225177	245177	330	4.33372	235222	0	0.177	0.37	0	0	0
7	5423208	5443208	240	4.56143	5433212	0.025	0.145	0.308	0	0	0
7	7137243	7157243	171	4.48491	7151794	0	0.922	0	0	0	0
7	7233194	7253194	340	4.28092	7243194	0	0.279	0.424	0	0	0
7	7413072	7433072	208	6.23712	7423206	0	0	0.758	0	0	0
7	7434389	7454389	77	4.94701	7447599	0	0	0.826	0	0	0
7	8096768	8116768	436	6.55023	8111054	0	0.296	0.851	0	0	0
7	8138527	8158527	438	5.11311	8150155	0.282	0	0.807	0	0	0
7	10722593	10742593	343	5.19705	10732673	0.144	0.549	0.24	0	0	0
8	943567	963567	153	5.21406	953818	0	0.263	0.78	0	0	0
8	9872007	9892007	340	4.00072	9882007	0.085	0	0.103	0	0	0
9	6306927	6326927	207	4.08347	6316927	0	0.744	0	0	0	0
9	7156459	7198837	702	4.72892	7167180	0.144	0	0.689	0	0	0
9	10412185	10432185	390	4.57965	10422185	0	0.062	0.182	0	0	0
10	4574431	4626020	672	5.85498	4618424	0.018	0.033	0.437	0	0	0
10	4633664	4653664	148	6.01661	4646319	0	0.842	0.645	0	0	0
10	4764211	4784211	199	4.10149	4774333	0.162	0	0.464	0	0	0
10	4947223	5047793	81	6.21679	4981440	0.466	0	0.863	0	0	0
10	5107344	5127344	171	5.24095	5118628	0.131	0	0.73	0	0	0
10	5494336	5514336	339	5.53904	5504441	0.594	0	0.482	0	0	0
10	5667327	5687327	336	4.06924	5677327	0.023	0	0.469	0	0	0
10	7383825	7403825	209	4.26323	7393825	0.028	0.529	0	0	0	0
10	10738771	10758771	167	4.02331	10748771	0	0.415	0	0	0	0
10	11707808	11742252	800	5.39005	11732930	0	0	0.114	0	0	0
11	1581345	1601345	519	4.2161	1591439	0.381	0.195	0	0	0	0
11	2303742	2323742	261	4.29326	2314141	0	0.068	0.413	0	0	0
11	5580036	5600036	273	4.31109	5590390	0	0	0.593	0	0	0
11	8899939	8919939	207	4.11724	8910022	0	0	0.562	0	0	0
11	11223400	11243400	405	4.23562	11233461	0	0.142	0.247	0	0	0
12	4963255	4983255	316	4.13129	4973426	0	0.365	0.407	0	0	0
12	5683193	5703193	291	4.20769	5693205	0	0.604	0.524	0	0	0
12	8042143	8062143	10	4.01312	8054013	0	0	0.607	0	0	0
12	8072927	8092927	14	4.04614	8083058	0.466	0	0.61	0	0	0
12	10240277	10260277	316	5.81047	10252913	0	0.558	0.805	0	0	0
12	11830756	11850756	413	4.62651	11840851	0	0.106	0.431	0	0	0
13	7262067	7282067	317	5.57585	7272156	0.294	0.528	0.437	0	0	0
13	9825017	9845017	315	6.61933	9835809	0	1.005	0.631	0	0	0
14	1769044	1789044	303	4.00085	1779044	0	0	0.451	0	0	0
15	2040101	2060101	121	4.3061	2050419	0	0	0.285	0	0	0
15	4823461	4843461	380	4.60375	4833537	0	0.01	0.584	0	0	0
15	5276191	5296191	226	4.56701	5286435	0	0.13	0.563	0	0	0
15	8387210	8407210	358	4.31281	8397627	0.243	0.548	0	0	0	0
15	8478741	8498741	524	4.09418	8488769	0	0.239	0.208	0	0	0
15	8616636	8636636	395	4.15835	8626959	0	0.38	0.043	0	0	0
16	284433	308215	172	4.27709	294701	0.718	0	0.061	0	0	0
16	848982	939999	1635	5.1133	922295	0	0	0.417	0	0	0
16	951489	971489	331	4.11946	962312	0	0	0.371	0	0	0
16	5464142	5487414	440	5.1842	5477827	0	0	0.466	0	0	0
16	5492207	5540627	764	6.72724	5503292	0	0	0.653	0	0	0
								Total	1	9	44

[truncated: 8 more sheets: ST11, ST12, ST13, ST14, ST15, ST16, ST17, ST18]
